# Supplementary material for: Monitoring SARS-CoV-2 genetic variability: A post-market surveillance workflow for combined bioinformatic and laboratory evaluation of commercial RT-PCR assay performance
Source: PLoS One. 2024 Jan 12;19(1):e0294271. doi: 10.1371/journal.pone.0294271 (PMC10786374; doi:10.1371/journal.pone.0294271)
Supplement: S1 Table — (XLSX) [file pone.0294271.s001.xlsx]

## Sheet: Disclaimer
Disclaimer: This supplementary material is hosted by PLOS ONE as supporting information alongside the article "Monitoring SARS-CoV-2 genetic variability: A post-market surveillance workflow for combined bioinformatic and laboratory evaluation of commercial RT-PCR assay performance", on behalf of the authors, who remain responsible for the accuracy and appropriateness of the content. The same stan…

## Sheet: Table S1_SARS-CoV-2 variants an
List of SARS-CoV-2 variants	WHO label	Country first detected
B.1.1.7	Alpha	United Kingdom
Q.1	Sub-lineage of Alpha	N/A
Q.2	Sub-lineage of Alpha	N/A
Q.3	Sub-lineage of Alpha	N/A
Q.4	Sub-lineage of Alpha	N/A
Q.5	Sub-lineage of Alpha	N/A
Q.5	Sub-lineage of Alpha	N/A
Q.6	Sub-lineage of Alpha	N/A
Q.6	Sub-lineage of Alpha	N/A
Q.7	Sub-lineage of Alpha	N/A
Q.8	Sub-lineage of Alpha	N/A
B.1.351	Beta	India
B.1.351.1	Sub-lineage of Beta	India
B.1.351.2	Sub-lineage of Beta	N/A
B.1.351.3	Sub-lineage of Beta	N/A
B.1.351.4	Sub-lineage of Beta	N/A
B.1.351.5	Sub-lineage of Beta	N/A
P.1	Gamma	Brazil
P.1.1	Sub-lineage of Gamma	N/A
P.1.2	Sub-lineage of Gamma	N/A
P.1.3	Sub-lineage of Gamma	N/A
P.1.4	Sub-lineage of Gamma	N/A
P.1.5	Sub-lineage of Gamma	N/A
P.1.6	Sub-lineage of Gamma	N/A
P.1.7	Sub-lineage of Gamma	N/A
P.1.7.1	Sub-lineage of Gamma	N/A
P.1.8	Sub-lineage of Gamma	N/A
P.1.9	Sub-lineage of Gamma	N/A
P.1.10	Sub-lineage of Gamma	N/A
P.1.10.1	Sub-lineage of Gamma	N/A
P.1.10.2	Sub-lineage of Gamma	N/A
P.1.11	Sub-lineage of Gamma	N/A
P.1.12	Sub-lineage of Gamma	N/A
P.1.12.1	Sub-lineage of Gamma	N/A
P.1.13	Sub-lineage of Gamma	N/A
P.1.14	Sub-lineage of Gamma	N/A
P.1.15	Sub-lineage of Gamma	N/A
P.1.16	Sub-lineage of Gamma	N/A
P.1.17	Sub-lineage of Gamma	N/A
P.1.17.1	Sub-lineage of Gamma	N/A
P.1.7.1	Sub-lineage of Gamma	N/A
B.1.525	Eta	Multiple countries
B.1.1.318	B.1.1.318	Nigeria
AZ.1	Sub-lineage of B.1.1.318	N/A
AZ.2	Sub-lineage of B.1.1.319	N/A
AZ.2.1	Sub-lineage of B.1.1.320	N/A
AZ.3	Sub-lineage of B.1.1.321	N/A
AZ.4	Sub-lineage of B.1.1.322	N/A
AZ.5	Sub-lineage of B.1.1.323	N/A
AZ.6	Sub-lineage of B.1.1.324	N/A
B.1.617.2	Delta	India
AY.1	Sub-lineage of Delta	N/A
AY.2	Sub-lineage of Delta	N/A
AY.3	Sub-lineage of Delta	N/A
AY.3.1	Sub-lineage of Delta	N/A
AY.3.2	Sub-lineage of Delta	N/A
AY.3.3	Sub-lineage of Delta	N/A
AY.3.4	Sub-lineage of Delta	N/A
AY.4	Sub-lineage of Delta	N/A
AY.4.1	Sub-lineage of Delta	N/A
AY.4.2	Sub-lineage of Delta	N/A
AY.4.2.1	Sub-lineage of Delta	N/A
AY.4.2.2	Sub-lineage of Delta	N/A
AY.4.2.4	Sub-lineage of Delta	N/A
AY.4.2.5	Sub-lineage of Delta	N/A
AY.4.3	Sub-lineage of Delta	N/A
AY.4.4	Sub-lineage of Delta	N/A
AY.4.5	Sub-lineage of Delta	N/A
AY.4.6	Sub-lineage of Delta	N/A
AY.4.7	Sub-lineage of Delta	N/A
AY.4.8	Sub-lineage of Delta	N/A
AY.4.9	Sub-lineage of Delta	N/A
AY.4.9.1	Sub-lineage of Delta	N/A
AY.4.10	Sub-lineage of Delta	N/A
AY.4.11	Sub-lineage of Delta	N/A
AY.4.12	Sub-lineage of Delta	N/A
AY.4.13	Sub-lineage of Delta	N/A
AY.4.14	Sub-lineage of Delta	N/A
AY.4.15	Sub-lineage of Delta	N/A
AY.4.16	Sub-lineage of Delta	N/A
AY.4.17	Sub-lineage of Delta	N/A
AY.5	Sub-lineage of Delta	N/A
AY.5.1	Sub-lineage of Delta	N/A
AY.5.2	Sub-lineage of Delta	N/A
AY.5.3	Sub-lineage of Delta	N/A
AY.5.4	Sub-lineage of Delta	N/A
AY.5.5	Sub-lineage of Delta	N/A
AY.5.6	Sub-lineage of Delta	N/A
AY.5.7	Sub-lineage of Delta	N/A
AY.6	Sub-lineage of Delta	N/A
AY.7	Sub-lineage of Delta	N/A
AY.7.1	Sub-lineage of Delta	N/A
AY.7.2	Sub-lineage of Delta	N/A
AY.8	Sub-lineage of Delta	N/A
AY.9	Sub-lineage of Delta	N/A
AY.9.1	Sub-lineage of Delta	N/A
AY.9.2	Sub-lineage of Delta	N/A
AY.9.2.1	Sub-lineage of Delta	N/A
AY.9.2.2	Sub-lineage of Delta	N/A
AY.10	Sub-lineage of Delta	N/A
AY.11	Sub-lineage of Delta	N/A
AY.12	Sub-lineage of Delta	N/A
AY.13	Sub-lineage of Delta	N/A
AY.14	Sub-lineage of Delta	N/A
AY.15	Sub-lineage of Delta	N/A
AY.16	Sub-lineage of Delta	N/A
AY.16.1	Sub-lineage of Delta	N/A
AY.17	Sub-lineage of Delta	N/A
AY.18	Sub-lineage of Delta	N/A
AY.19	Sub-lineage of Delta	N/A
AY.20	Sub-lineage of Delta	N/A
AY.20.1	Sub-lineage of Delta	N/A
AY.21	Sub-lineage of Delta	N/A
AY.22	Sub-lineage of Delta	N/A
AY.23	Sub-lineage of Delta	N/A
AY.23.1	Sub-lineage of Delta	N/A
AY.23.2	Sub-lineage of Delta	N/A
AY.24	Sub-lineage of Delta	N/A
AY.24.1	Sub-lineage of Delta	N/A
AY.25	Sub-lineage of Delta	N/A
AY.25.1.1	Sub-lineage of Delta	N/A
AY.25.1.2	Sub-lineage of Delta	N/A
AY.25.2	Sub-lineage of Delta	N/A
AY.25.3	Sub-lineage of Delta	N/A
AY.26	Sub-lineage of Delta	N/A
AY.26.1	Sub-lineage of Delta	N/A
AY.27	Sub-lineage of Delta	N/A
AY.28	Sub-lineage of Delta	N/A
AY.29	Sub-lineage of Delta	N/A
AY.29.1	Sub-lineage of Delta	N/A
AY.29.2	Sub-lineage of Delta	N/A
AY.30	Sub-lineage of Delta	N/A
AY.31	Sub-lineage of Delta	N/A
AY.32	Sub-lineage of Delta	N/A
AY.33	Sub-lineage of Delta	N/A
AY.33.1	Sub-lineage of Delta	N/A
AY.33.2	Sub-lineage of Delta	N/A
AY.34	Sub-lineage of Delta	N/A
AY.34.1	Sub-lineage of Delta	N/A
AY.34.1.1	Sub-lineage of Delta	N/A
AY.34.2	Sub-lineage of Delta	N/A
AY.35	Sub-lineage of Delta	N/A
AY.36	Sub-lineage of Delta	N/A
AY.36.1	Sub-lineage of Delta	N/A
AY.37	Sub-lineage of Delta	N/A
AY.38	Sub-lineage of Delta	N/A
AY.39	Sub-lineage of Delta	N/A
AY.39.1	Sub-lineage of Delta	N/A
AY.39.1.2	Sub-lineage of Delta	N/A
AY.39.1.3	Sub-lineage of Delta	N/A
AY.39.2	Sub-lineage of Delta	N/A
AY.39.1.1	Sub-lineage of Delta	N/A
AY.39.3	Sub-lineage of Delta	N/A
AY.39.4	Sub-lineage of Delta	N/A
AY.40	Sub-lineage of Delta	N/A
AY.41	Sub-lineage of Delta	N/A
AY.42	Sub-lineage of Delta	N/A
AY.42.1	Sub-lineage of Delta	N/A
AY.43	Sub-lineage of Delta	N/A
AY.43.1	Sub-lineage of Delta	N/A
AY.43.2	Sub-lineage of Delta	N/A
AY.43.3	Sub-lineage of Delta	N/A
AY.43.4	Sub-lineage of Delta	N/A
AY.43.6	Sub-lineage of Delta	N/A
AY.43.8	Sub-lineage of Delta	N/A
AY.43.9	Sub-lineage of Delta	N/A
AY.44	Sub-lineage of Delta	N/A
AY.45	Sub-lineage of Delta	N/A
AY.46	Sub-lineage of Delta	N/A
AY.46.1	Sub-lineage of Delta	N/A
AY.46.2	Sub-lineage of Delta	N/A
AY.46.3	Sub-lineage of Delta	N/A
AY.46.4	Sub-lineage of Delta	N/A
AY.46.5	Sub-lineage of Delta	N/A
AY.46.6	Sub-lineage of Delta	N/A
AY.46.6.1	Sub-lineage of Delta	N/A
AY.47	Sub-lineage of Delta	N/A
AY.48	Sub-lineage of Delta	N/A
AY.49	Sub-lineage of Delta	N/A
AY.50	Sub-lineage of Delta	N/A
AY.51	Sub-lineage of Delta	N/A
AY.52	Sub-lineage of Delta	N/A
AY.53	Sub-lineage of Delta	N/A
AY.54	Sub-lineage of Delta	N/A
AY.55	Sub-lineage of Delta	N/A
AY.56	Sub-lineage of Delta	N/A
AY.57	Sub-lineage of Delta	N/A
AY.58	Sub-lineage of Delta	N/A
AY.59	Sub-lineage of Delta	N/A
AY.60	Sub-lineage of Delta	N/A
AY.61	Sub-lineage of Delta	N/A
AY.62	Sub-lineage of Delta	N/A
AY.63	Sub-lineage of Delta	N/A
AY.64	Sub-lineage of Delta	N/A
AY.65	Sub-lineage of Delta	N/A
AY.66	Sub-lineage of Delta	N/A
AY.67	Sub-lineage of Delta	N/A
AY.68	Sub-lineage of Delta	N/A
AY.69	Sub-lineage of Delta	N/A
AY.70	Sub-lineage of Delta	N/A
AY.71	Sub-lineage of Delta	N/A
AY.72	Sub-lineage of Delta	N/A
AY.73	Sub-lineage of Delta	N/A
AY.74	Sub-lineage of Delta	N/A
AY.75	Sub-lineage of Delta	N/A
AY.75.1	Sub-lineage of Delta	N/A
AY.75.2	Sub-lineage of Delta	N/A
AY.75.3	Sub-lineage of Delta	N/A
AY.76	Sub-lineage of Delta	N/A
AY.77	Sub-lineage of Delta	N/A
AY.78	Sub-lineage of Delta	N/A
AY.79	Sub-lineage of Delta	N/A
AY.80	Sub-lineage of Delta	N/A
AY.81	Sub-lineage of Delta	N/A
AY.82	Sub-lineage of Delta	N/A
AY.83	Sub-lineage of Delta	N/A
AY.84	Sub-lineage of Delta	N/A
AY.85	Sub-lineage of Delta	N/A
AY.86	Sub-lineage of Delta	N/A
AY.87	Sub-lineage of Delta	N/A
AY.88	Sub-lineage of Delta	N/A
AY.89	Sub-lineage of Delta	N/A
AY.90	Sub-lineage of Delta	N/A
AY.91	Sub-lineage of Delta	N/A
AY.91.1	Sub-lineage of Delta	N/A
AY.92	Sub-lineage of Delta	N/A
AY.93	Sub-lineage of Delta	N/A
AY.94	Sub-lineage of Delta	N/A
AY.95	Sub-lineage of Delta	N/A
AY.96	Sub-lineage of Delta	N/A
AY.97	Sub-lineage of Delta	N/A
AY.98	Sub-lineage of Delta	N/A
AY.98.1	Sub-lineage of Delta	N/A
AY.99	Sub-lineage of Delta	N/A
AY.99.1	Sub-lineage of Delta	N/A
AY.99.2	Sub-lineage of Delta	N/A
AY.100	Sub-lineage of Delta	N/A
AY.101	Sub-lineage of Delta	N/A
AY.102	Sub-lineage of Delta	N/A
AY.102.1	Sub-lineage of Delta	N/A
AY.102.2	Sub-lineage of Delta	N/A
AY.103	Sub-lineage of Delta	N/A
AY.103.1	Sub-lineage of Delta	N/A
AY.103.2	Sub-lineage of Delta	N/A
AY.104	Sub-lineage of Delta	N/A
AY.105	Sub-lineage of Delta	N/A
AY.106	Sub-lineage of Delta	N/A
AY.107	Sub-lineage of Delta	N/A
AY.108	Sub-lineage of Delta	N/A
AY.109	Sub-lineage of Delta	N/A
AY.110	Sub-lineage of Delta	N/A
AY.111	Sub-lineage of Delta	N/A
AY.112	Sub-lineage of Delta	N/A
AY.112.1	Sub-lineage of Delta	N/A
AY.113	Sub-lineage of Delta	N/A
AY.114	Sub-lineage of Delta	N/A
AY.115	Sub-lineage of Delta	N/A
AY.116	Sub-lineage of Delta	N/A
AY.116.1	Sub-lineage of Delta	N/A
AY.117	Sub-lineage of Delta	N/A
AY.118	Sub-lineage of Delta	N/A
AY.119	Sub-lineage of Delta	N/A
AY.119.2	Sub-lineage of Delta	N/A
AY.120	Sub-lineage of Delta	N/A
AY.120.1	Sub-lineage of Delta	N/A
AY.120.2	Sub-lineage of Delta	N/A
AY.120.2.1	Sub-lineage of Delta	N/A
AY.121	Sub-lineage of Delta	N/A
AY.121.1	Sub-lineage of Delta	N/A
AY.122	Sub-lineage of Delta	N/A
AY.122.1	Sub-lineage of Delta	N/A
AY.122.2	Sub-lineage of Delta	N/A
AY.122.3	Sub-lineage of Delta	N/A
AY.122.4	Sub-lineage of Delta	N/A
AY.122.5	Sub-lineage of Delta	N/A
AY.122.6	Sub-lineage of Delta	N/A
AY.123	Sub-lineage of Delta	N/A
AY.123.1	Sub-lineage of Delta	N/A
AY.124	Sub-lineage of Delta	N/A
AY.124.1	Sub-lineage of Delta	N/A
AY.124.1.1	Sub-lineage of Delta	N/A
AY.125	Sub-lineage of Delta	N/A
AY.125.1	Sub-lineage of Delta	N/A
AY.126	Sub-lineage of Delta	N/A
AY.127	Sub-lineage of Delta	N/A
AY.127.1	Sub-lineage of Delta	N/A
AY.127.2	Sub-lineage of Delta	N/A
AY.127.3	Sub-lineage of Delta	N/A
AY.128	Sub-lineage of Delta	N/A
AY.129	Sub-lineage of Delta	N/A
AY.130	Sub-lineage of Delta	N/A
AY.131	Sub-lineage of Delta	N/A
AY.132	Sub-lineage of Delta	N/A
AY.133	Sub-lineage of Delta	N/A
AY.134	Sub-lineage of Delta	N/A
XD	Deltacron	France
B.1.617.3	B.1.617.3	India
B.1.621	Mu	Colombia
B.1.621.1	Sub-lineage of Mu	N/A
B.1.621.2	Sub-lineage of Mu	N/A
BB.1	Sub-lineage of Mu	N/A
BB.2	Sub-lineage of Mu	N/A
B.1.529	Omicron	South Africa
BA.1	Sub-lineage of Omicron	N/A
BA.1.1	Sub-lineage of Omicron	N/A
BA.1.1.1	Sub-lineage of Omicron	N/A
BA.1.1.2	Sub-lineage of Omicron	N/A
BA.1.1.3	Sub-lineage of Omicron	N/A
BA.1.1.4	Sub-lineage of Omicron	N/A
BA.1.1.5	Sub-lineage of Omicron	N/A
BA.1.1.6	Sub-lineage of Omicron	N/A
BA.1.1.7	Sub-lineage of Omicron	N/A
BA.1.1.8	Sub-lineage of Omicron	N/A
BA.1.1.9	Sub-lineage of Omicron	N/A
BA.1.1.10	Sub-lineage of Omicron	N/A
BA.1.1.11	Sub-lineage of Omicron	N/A
BA.1.1.12	Sub-lineage of Omicron	N/A
BA.1.1.13	Sub-lineage of Omicron	N/A
BA.1.1.14	Sub-lineage of Omicron	N/A
BA.1.1.15	Sub-lineage of Omicron	N/A
BA.1.1.16	Sub-lineage of Omicron	N/A
BA.1.1.17	Sub-lineage of Omicron	N/A
BA.1.1.18	Sub-lineage of Omicron	N/A
BA.1.2	Sub-lineage of Omicron	N/A
BA.1.3	Sub-lineage of Omicron	N/A
BA.1.4	Sub-lineage of Omicron	N/A
BA.1.5	Sub-lineage of Omicron	N/A
BA.1.6	Sub-lineage of Omicron	N/A
BA.1.7	Sub-lineage of Omicron	N/A
BA.1.8	Sub-lineage of Omicron	N/A
BA.1.9	Sub-lineage of Omicron	N/A
BA.1.10	Sub-lineage of Omicron	N/A
BA.1.11	Sub-lineage of Omicron	N/A
BA.1.12	Sub-lineage of Omicron	N/A
BA.1.13	Sub-lineage of Omicron	N/A
BA.1.13.1	Sub-lineage of Omicron	N/A
BA.1.14	Sub-lineage of Omicron	N/A
BA.1.14.1	Sub-lineage of Omicron	N/A
BA.1.14.2	Sub-lineage of Omicron	N/A
BA.1.15	Sub-lineage of Omicron	N/A
BA.1.15.1	Sub-lineage of Omicron	N/A
BA.1.15.1	Sub-lineage of Omicron	N/A
BA.1.15.2	Sub-lineage of Omicron	N/A
BA.1.15.3	Sub-lineage of Omicron	N/A
BA.1.16	Sub-lineage of Omicron	N/A
BA.1.16.1	Sub-lineage of Omicron	N/A
BA.1.16.2	Sub-lineage of Omicron	N/A
BA.1.17	Sub-lineage of Omicron	N/A
BA.1.17.1	Sub-lineage of Omicron	N/A
BA.1.17.2	Sub-lineage of Omicron	N/A
BA.1.18	Sub-lineage of Omicron	N/A
BA.1.19	Sub-lineage of Omicron	N/A
BA.1.20	Sub-lineage of Omicron	N/A
BA.1.21	Sub-lineage of Omicron	N/A
BA.1.21.1	Sub-lineage of Omicron	N/A
BA.1.22	Sub-lineage of Omicron	N/A
BA.2	Sub-lineage of Omicron	N/A
BA.2.1	Sub-lineage of Omicron	N/A
BA.2.2	Sub-lineage of Omicron	N/A
BA.2.2.1	Sub-lineage of Omicron	N/A
BA.2.3	Sub-lineage of Omicron	N/A
BA.2.3.1	Sub-lineage of Omicron	N/A
BA.2.3.2	Sub-lineage of Omicron	N/A
BA.2.3.3	Sub-lineage of Omicron	N/A
BA.2.3.4	Sub-lineage of Omicron	N/A
BA.2.3.5	Sub-lineage of Omicron	N/A
BA.2.3.6	Sub-lineage of Omicron	N/A
BA.2.3.7	Sub-lineage of Omicron	N/A
BA.2.3.8	Sub-lineage of Omicron	N/A
BA.2.3.9	Sub-lineage of Omicron	N/A
BA.2.3.10	Sub-lineage of Omicron	N/A
BA.2.3.11	Sub-lineage of Omicron	N/A
BA.2.3.12	Sub-lineage of Omicron	N/A
BA.2.3.13	Sub-lineage of Omicron	N/A
BA.2.3.14	Sub-lineage of Omicron	N/A
BA.2.3.15	Sub-lineage of Omicron	N/A
BA.2.3.16	Sub-lineage of Omicron	N/A
BA.2.3.17	Sub-lineage of Omicron	N/A
BA.2.3.18	Sub-lineage of Omicron	N/A
BA.2.4	Sub-lineage of Omicron	N/A
BA.2.5	Sub-lineage of Omicron	N/A
BA.2.6	Sub-lineage of Omicron	N/A
BA.2.7	Sub-lineage of Omicron	N/A
BA.2.8	Sub-lineage of Omicron	N/A
BA.2.9	Sub-lineage of Omicron	N/A
BA.2.9.1	Sub-lineage of Omicron	N/A
BA.2.9.2	Sub-lineage of Omicron	N/A
BA.2.9.3	Sub-lineage of Omicron	N/A
BA.2.9.4	Sub-lineage of Omicron	N/A
BA.2.9.5	Sub-lineage of Omicron	N/A
BA.2.10	Sub-lineage of Omicron	N/A
BA.2.10.1	Sub-lineage of Omicron	N/A
BA.2.10.2	Sub-lineage of Omicron	N/A
BA.2.10.3	Sub-lineage of Omicron	N/A
BA.2.11	Sub-lineage of Omicron	N/A
BA.2.12.1	Sub-lineage of Omicron	N/A
BA.2.12.2	Sub-lineage of Omicron	N/A
BA.2.13	Sub-lineage of Omicron	N/A
BA.2.13.1	Sub-lineage of Omicron	N/A
BA.2.14	Sub-lineage of Omicron	N/A
BA.2.15	Sub-lineage of Omicron	N/A
BA.2.16	Sub-lineage of Omicron	N/A
BA.2.17	Sub-lineage of Omicron	N/A
BA.2.18	Sub-lineage of Omicron	N/A
BA.2.19	Sub-lineage of Omicron	N/A
BA.2.20	Sub-lineage of Omicron	N/A
BA.2.21	Sub-lineage of Omicron	N/A
BA.2.22	Sub-lineage of Omicron	N/A
BA.2.23	Sub-lineage of Omicron	N/A
BA.2.23.1	Sub-lineage of Omicron	N/A
BA.2.24	Sub-lineage of Omicron	N/A
BA.2.25	Sub-lineage of Omicron	N/A
BA.2.25.1	Sub-lineage of Omicron	N/A
BA.2.26	Sub-lineage of Omicron	N/A
BA.2.27	Sub-lineage of Omicron	N/A
BA.2.28	Sub-lineage of Omicron	N/A
BA.2.29	Sub-lineage of Omicron	N/A
BA.2.30	Sub-lineage of Omicron	N/A
BA.2.31	Sub-lineage of Omicron	N/A
BA.2.32	Sub-lineage of Omicron	N/A
BA.2.33	Sub-lineage of Omicron	N/A
BA.2.34	Sub-lineage of Omicron	N/A
BA.2.35	Sub-lineage of Omicron	N/A
BA.2.36	Sub-lineage of Omicron	N/A
BA.2.37	Sub-lineage of Omicron	N/A
BA.2.38	Sub-lineage of Omicron	N/A
BA.2.39	Sub-lineage of Omicron	N/A
BA.2.40	Sub-lineage of Omicron	N/A
BA.2.40.1	Sub-lineage of Omicron	N/A
BA.2.41	Sub-lineage of Omicron	N/A
BA.2.42	Sub-lineage of Omicron	N/A
BA.2.43	Sub-lineage of Omicron	N/A
BA.2.44	Sub-lineage of Omicron	N/A
BA.2.45	Sub-lineage of Omicron	N/A
BA.2.46	Sub-lineage of Omicron	N/A
BA.2.47	Sub-lineage of Omicron	N/A
BA.2.48	Sub-lineage of Omicron	N/A
BA.2.49	Sub-lineage of Omicron	N/A
BA.2.50	Sub-lineage of Omicron	N/A
BA.2.51	Sub-lineage of Omicron	N/A
BA.2.52	Sub-lineage of Omicron	N/A
BA.2.53	Sub-lineage of Omicron	N/A
BA.2.54	Sub-lineage of Omicron	N/A
BA.2.55	Sub-lineage of Omicron	N/A
BA.2.56	Sub-lineage of Omicron	N/A
BA.2.56.1	Sub-lineage of Omicron	N/A
BA.2.57	Sub-lineage of Omicron	N/A
BA.2.58	Sub-lineage of Omicron	N/A
BA.2.59	Sub-lineage of Omicron	N/A
BA.2.60	Sub-lineage of Omicron	N/A
BA.2.61	Sub-lineage of Omicron	N/A
BA.2.62	Sub-lineage of Omicron	N/A
BA.2.63	Sub-lineage of Omicron	N/A
BA.2.64	Sub-lineage of Omicron	N/A
BA.2.65	Sub-lineage of Omicron	N/A
BA.2.66	Sub-lineage of Omicron	N/A
BA.2.67	Sub-lineage of Omicron	N/A
BA.2.68	Sub-lineage of Omicron	N/A
BA.2.69	Sub-lineage of Omicron	N/A
BA.2.70	Sub-lineage of Omicron	N/A
BA.2.71	Sub-lineage of Omicron	N/A
BA.2.72	Sub-lineage of Omicron	N/A
BA.2.73	Sub-lineage of Omicron	N/A
BA.2.74	Sub-lineage of Omicron	N/A
BA.2.75	Sub-lineage of Omicron	N/A
BA.2.76	Sub-lineage of Omicron	N/A
BA.2.77	Sub-lineage of Omicron	N/A
BA.2.80	Sub-lineage of Omicron	N/A
BA.2.81	Sub-lineage of Omicron	N/A
BA.3	Sub-lineage of Omicron	N/A
BA.3.1	Sub-lineage of Omicron	N/A
BA.4	Sub-lineage of Omicron	N/A
BA.4.1	Sub-lineage of Omicron	N/A
BA.4.1.1	Sub-lineage of Omicron	N/A
BA.4.1.2	Sub-lineage of Omicron	N/A
BA.4.1.3	Sub-lineage of Omicron	N/A
BA.4.1.4	Sub-lineage of Omicron	N/A
BA.4.2	Sub-lineage of Omicron	N/A
BA.4.3	Sub-lineage of Omicron	N/A
BA.4.4	Sub-lineage of Omicron	N/A
BA.4.5	Sub-lineage of Omicron	N/A
BA.4.6	Sub-lineage of Omicron	N/A
BA.4.7	Sub-lineage of Omicron	N/A
BA.5	Sub-lineage of Omicron	N/A
BA.5.1	Sub-lineage of Omicron	N/A
BA.5.1.1	Sub-lineage of Omicron	N/A
BA.5.1.2	Sub-lineage of Omicron	N/A
BA.5.1.3	Sub-lineage of Omicron	N/A
BA.5.1.4	Sub-lineage of Omicron	N/A
BA.5.2	Sub-lineage of Omicron	N/A
BA.5.2.1	Sub-lineage of Omicron	N/A
BA.5.2.2	Sub-lineage of Omicron	N/A
BA.5.2.3	Sub-lineage of Omicron	N/A
BA.5.2.4	Sub-lineage of Omicron	N/A
BA.5.3	Sub-lineage of Omicron	N/A
BA.5.3.1	Sub-lineage of Omicron	N/A
BA.5.3.2	Sub-lineage of Omicron	N/A
BA.5.3.3	Sub-lineage of Omicron	N/A
BA.5.3.4	Sub-lineage of Omicron	N/A
BA.5.4	Sub-lineage of Omicron	N/A
BA.5.5	Sub-lineage of Omicron	N/A
BA.5.6	Sub-lineage of Omicron	N/A
BC.1.1	Sub-lineage of Omicron	N/A
BC.2	Sub-lineage of Omicron	N/A
BD.1	Sub-lineage of Omicron	N/A
BE.1	Sub-lineage of Omicron	N/A
BE.1.1	Sub-lineage of Omicron	N/A
BE.2	Sub-lineage of Omicron	N/A
BE.3	Sub-lineage of Omicron	N/A
BF.1	Sub-lineage of Omicron	N/A
BF.1.1	Sub-lineage of Omicron	N/A
BF.2	Sub-lineage of Omicron	N/A
BF.3	Sub-lineage of Omicron	N/A
BF.4	Sub-lineage of Omicron	N/A
BF.5	Sub-lineage of Omicron	N/A
BG.1	Sub-lineage of Omicron	N/A
BG.2	Sub-lineage of Omicron	N/A
BG.3	Sub-lineage of Omicron	N/A
BG.4	Sub-lineage of Omicron	N/A
XAA	Sub-lineage of Omicron	N/A
XAB	Sub-lineage of Omicron	N/A
XAC	Sub-lineage of Omicron	N/A
XAD	Sub-lineage of Omicron	N/A
XAE	Sub-lineage of Omicron	N/A
XAF	Sub-lineage of Omicron	N/A
XAG	Sub-lineage of Omicron	N/A
XAH	Sub-lineage of Omicron	N/A
XE	Sub-lineage of Omicron	N/A
XG	Sub-lineage of Omicron	N/A
XH	Sub-lineage of Omicron	N/A
XJ	Sub-lineage of Omicron	N/A
XK	Sub-lineage of Omicron	N/A
XL	Sub-lineage of Omicron	N/A
XM	Sub-lineage of Omicron	N/A
XN	Sub-lineage of Omicron	N/A
XP	Sub-lineage of Omicron	N/A
XQ	Sub-lineage of Omicron	N/A
XR	Sub-lineage of Omicron	N/A
XT	Sub-lineage of Omicron	N/A
XW	Sub-lineage of Omicron	N/A
XY	Sub-lineage of Omicron	N/A
XZ	Sub-lineage of Omicron	N/A
XV	Sub-lineage of Omicron	N/A
XU	Sub-lineage of Omicron	N/A
C.37	Lambda	Peru
C.37.1	Sub-lineage of Lambda	N/A
B.1.640	B.1.640	Congo/France
B.1.640.2	Sub-lineage of B.1.640	N/A
