# Supplementary material for: Monitoring SARS-CoV-2 genetic variability: A post-market surveillance workflow for combined bioinformatic and laboratory evaluation of commercial RT-PCR assay performance
Source: PLoS One. 2024 Jan 12;19(1):e0294271. doi: 10.1371/journal.pone.0294271 (PMC10786374; doi:10.1371/journal.pone.0294271)
Supplement: S2 Table — (XLSX) [file pone.0294271.s002.xlsx]

## Sheet: Disclaimer
Disclaimer: This supplementary material is hosted by PLOS ONE as supporting information alongside the article "Monitoring SARS-CoV-2 genetic variability: A post-market surveillance workflow for combined bioinformatic and laboratory evaluation of commercial RT-PCR assay performance", on behalf of the authors, who remain responsible for the accuracy and appropriateness of the content. The same stan…

## Sheet: Table S2_Parameters of mutation
Assay (gene)	Sequence name	Occurence in specific SARS-CoV-2 variant	Tm	delta Tm	Pattern (number of mismatches)	Accumulated number of sequences	%	Critical
RdRp	Forward primer	N/A	63.6	-3.6	2	31	0.000348299	Yes
RdRp	Forward primer	N/A	63.1	-3.1	2	8	8.99e-05	Yes
RdRp	Forward primer	N/A	65.93	-5.93	1	3	3.37e-05	Yes
RdRp	Forward primer	N/A	65.93	-5.93	1	6	6.74e-05	Yes
RdRp	Forward primer	N/A	67.8	-7.8	1	2	2.25e-05	No
RdRp	Forward primer	N/A	67.8	-7.8	1	1	1.12e-05	No
RdRp	Forward Primer	N/A	65.65	-5.65	2	1	1.12e-05	No
RdRp	Forward Primer	N/A	65.93	-5.93	1	1	1.12e-05	No
RdRp	Forward primer	N/A	65.93	-5.93	1	998	0.011213	No
RdRp	Forward primer	N/A	65.93	-5.93	1	47	0.000528067	No
RdRp	Forward Primer	N/A	65.9342	-5.93416	1	1	1.12e-05	No
RdRp	Forward primer	N/A	67.8	-7.8	1	34	0.000382006	No
RdRp	Forward primer	N/A	67.8	-7.8	1	590	0.00662892	No
RdRp	Forward primer	N/A	67.8	-7.8	1	20	0.000224709	No
RdRp	Forward primer	N/A	65.93	-5.93	1	11	0.00012359	No
RdRp	Forward Primer	N/A	65.93	-5.93	1	2	2.25e-05	No
RdRp	Forward primer	N/A	65.93	-5.93	1	17	0.000191003	No
RdRp	Forward Primer	N/A	65.93	-5.93	1	10	0.000112355	No
RdRp	Forward primer	N/A	65.93	-5.93	1	716	0.00804459	No
RdRp	Forward primer	N/A	62.1	-2.1	2	1	1.12e-05	No
RdRp	Forward primer	N/A	67.8	-7.8	1	59	0.000662892	No
RdRp	Forward primer	N/A	67.8	-7.8	1	738	0.00829177	No
RdRp	Forward primer	N/A	67.8	-7.8	1	20	0.000224709	No
RdRp	Forward Primer	N/A	67.8	-7.8	1	2	2.25e-05	No
RdRp	Forward Primer	N/A	67.8	-7.8	1	3	3.37e-05	No
RdRp	Forward primer	N/A	65.93	-5.93	1	1963	0.0220552	No
RdRp	Forward Primer	N/A	65.9342	-5.93416	1	1	1.12e-05	No
RdRp	Forward primer	N/A	65.93	-5.93	1	100	0.00112355	No
RdRp	Forward Primer	N/A	65.3387	-5.3387	3	1	1.12e-05	Yes
RdRp	Forward primer	N/A	67.8	-7.8	1	132	0.00148308	No
RdRp	Forward primer	N/A	67.8	-7.8	1	251	0.0028201	No
RdRp	Forward primer	N/A	67.8	-7.8	1	158	0.0017752	No
RdRp	Forward Primer	N/A	63.7	-3.7	2	17	0.000191003	No
RdRp	Forward Primer	N/A	65.93	-5.93	1	1	1.12e-05	No
RdRp	Forward primer	N/A	67.6	-7.6	1	2	2.25e-05	No
RdRp	Forward primer	N/A	67.6	-7.6	1	3	3.37e-05	No
RdRp	Forward primer	N/A	67.8	-7.8	1	17	0.000191003	Yes
RdRp	Forward primer	N/A	67.8	-7.8	1	11	0.00012359	Yes
RdRp	Forward Primer	N/A	65.9342	-5.93416	1	1	1.12e-05	No
RdRp	Forward primer	N/A	65.93	-5.93	1	10	0.000112355	No
RdRp	Forward primer	N/A	65.93	-5.93	1	2	2.25e-05	No
RdRp	Forward Primer	N/A	67.8	-7.8	1	4	4.49e-05	No
RdRp	Forward primer	N/A	67.8	-7.8	1	209	0.00234821	No
RdRp	Forward Primer	N/A	67.8	-7.8	1	1	1.12e-05	No
RdRp	Forward Primer	N/A	65.6506	-5.65061	2	3	3.37e-05	No
RdRp	Forward primer	N/A	65.93	-5.93	1	2195	0.0246618	No
RdRp	Forward primer	N/A	65.9342	-5.93416	1	12	0.000134826	No
RdRp	Forward primer	N/A	65.93	-5.93	1	245	0.00275269	No
RdRp	Forward primer	N/A	67.8	-7.8	1	1	1.12e-05	No
RdRp	Forward primer	N/A	67.8	-7.8	1	5214	0.0585817	No
RdRp	Forward primer	N/A	67.8	-7.8	1	99	0.00111231	No
RdRp	Forward primer	N/A	67.8	-7.8	1	3	3.37e-05	Yes
RdRp	Forward primer	N/A	67.8	-7.8	1	1513	0.0169992	Yes
RdRp	Forward primer	N/A	67.8	-7.8	1	45	0.000505596	Yes
RdRp	Forward Primer	N/A	65.6506	-5.65061	2	1	1.12e-05	No
RdRp	Forward primer	N/A	61.4	-1.4	4	1	1.12e-05	Yes
RdRp	Forward Primer	N/A	67.7978	-7.7978	1	4	4.49e-05	No
RdRp	Forward primer	N/A	67.7978	-7.7978	1	26	0.000292122	No
RdRp	Forward primer	N/A	67.8	-7.8	1	1	1.12e-05	No
RdRp	Forward primer	N/A	62.1	-2.1	2	1	1.12e-05	No
RdRp	Forward primer	N/A	65.93	-5.93	1	141	0.0015842	No
RdRp	Forward primer	N/A	65.93	-5.93	1	10	0.000112355	No
RdRp	Forward primer	N/A	62.1	-2.1	3	3	3.37e-05	Yes
RdRp	Forward Primer	N/A	65.6506	-5.65061	2	4	4.49e-05	No
RdRp	Forward Primer	N/A	67.8	-7.8	1	2	2.25e-05	No
RdRp	Forward primer	N/A	67.8	-7.8	1	373	0.00419083	No
RdRp	Forward primer	N/A	67.8	-7.8	1	28	0.000314593	No
RdRp	Forward primer	N/A	67.8	-7.8	1	3	3.37e-05	No
RdRp	Forward primer	N/A	67.8	-7.8	1	87	0.000977485	No
RdRp	Forward primer	N/A	67.8	-7.8	1	1	1.12e-05	No
RdRp	Forward primer	N/A	65.93	-5.93	1	157	0.00176397	No
RdRp	Forward primer	N/A	65.9342	-5.93416	1	15	0.000168532	No
RdRp	Forward primer	N/A	65.93	-5.93	1	465	0.00522449	No
RdRp	Forward Primer	N/A	65.3387	-5.3387	3	1	1.12e-05	Yes
RdRp	Forward Primer	N/A	67.8	-7.8	1	1	1.12e-05	No
RdRp	Forward primer	N/A	67.8	-7.8	1	5	5.62e-05	No
RdRp	Forward primer	N/A	67.8	-7.8	1	324	0.00364029	No
RdRp	Forward Primer	N/A	67.8	-7.8	1	167	0.00187632	No
RdRp	Fluorescence probe	N/A	60.8	3.2	3	1	1.12e-05	Yes
RdRp	Fluorescence probe	N/A	67.39	-1.2	2	1	1.12e-05	Yes
RdRp	Fluorescence probe	N/A	57.8	6.2	5	2	2.25e-05	Yes
RdRp	Fluorescence probe	N/A	36.3	27.7	13	1	1.12e-05	Yes
RdRp	Fluorescence probe	N/A	69.56	-3.36	1	126	0.00141567	Yes
RdRp	Fluorescence probe	N/A	69.56	-3.36	1	591	0.00664016	Yes
RdRp	Fluorescence probe	N/A	69.56	-3.36	1	18	0.000202238	Yes
RdRp	Fluorescence probe	N/A	64.8	-0.8	2	3	3.37e-05	No
RdRp	Fluorescence probe	N/A	67.3887	-1.19565	2	1	1.12e-05	No
RdRp	Fluorescence probe	N/A	69.56	-3.36	1	60	0.000674128	No
RdRp	Fluorescence probe	N/A	69.56	-3.36	1	516	0.0057975	No
RdRp	Fluorescence probe	N/A	69.56	-3.36	1	28	0.000314593	No
RdRp	Fluorescence probe	N/A	62.9	1.1	2	8	8.99e-05	No
RdRp	Fluorescence probe	N/A	62.9	1.1	2	1	1.12e-05	No
RdRp	Fluorescence probe	N/A	67.6	-1.41	1	1670	0.0187632	No
RdRp	Fluorescence probe	N/A	67.603	-1.40994	1	2	2.25e-05	No
RdRp	Fluorescence probe	N/A	67.603	-1.40994	1	1	1.12e-05	No
RdRp	Fluorescence probe	N/A	65.3387	0.854348	2	1	1.12e-05	No
RdRp	Fluorescence probe	N/A	60.5	3.5	3	1	1.12e-05	Yes
RdRp	Fluorescence probe	N/A	63.1	0.9	2	5	5.62e-05	No
RdRp	Fluorescence probe	N/A	65.3387	0.854348	2	1	1.12e-05	No
RdRp	Fluorescence probe	N/A	65.34	0.85	2	1	1.12e-05	No
RdRp	Fluorescence probe	N/A	67.6	-1.41	1	1	1.12e-05	No
RdRp	Fluorescence probe	N/A	67.6	-1.41	1	69	0.000775247	No
RdRp	Fluorescence probe	N/A	67.6	-1.41	1	64	0.000719069	No
RdRp	Fluorescence probe	N/A	67.6	-1.41	1	712	0.00799965	No
RdRp	Fluorescence probe	N/A	65.7	-1.7	2	2	2.25e-05	No
RdRp	Fluorescence probe	N/A	65.34	0.85	2	3179	0.0357175	No
RdRp	Fluorescence probe	N/A	65.34	0.85	2	1	1.12e-05	No
RdRp	Fluorescence probe	N/A	67.3887	-1.19565	2	1	1.12e-05	No
RdRp	Fluorescence probe	N/A	65.34	0.85	2	33	0.00037077	No
RdRp	Fluorescence probe	N/A	65.3387	0.854348	2	1	1.12e-05	No
RdRp	Fluorescence probe	N/A	64.8	-0.8	2	4	4.49e-05	No
RdRp	Fluorescence probe	N/A	67.6	-1.41	1	1478	0.016606	No
RdRp	Fluorescence probe	N/A	67.6	-1.41	1	4	4.49e-05	No
RdRp	Fluorescence probe	AY.54 Delta sublineage	67.6	-1.41	1	13952	0.156757	No
RdRp	Fluorescence probe	N/A	65.3387	0.854348	2	2	2.25e-05	No
RdRp	Fluorescence probe	N/A	65.3387	0.854348	2	1	1.12e-05	No
RdRp	Fluorescence probe	N/A	64.8	-0.8	2	4	4.49e-05	No
RdRp	Fluorescence probe	N/A	65.34	0.85	2	9	0.000101119	No
RdRp	Fluorescence probe	AY.46.3 sublineage of Delta variant of concern	67.6	-1.41	1	13171	0.147982	No
RdRp	Fluorescence probe	N/A	67.603	-1.40994	1	7	7.86e-05	No
RdRp	Fluorescence probe	N/A	67.6	-1.41	1	1692	0.0190104	No
RdRp	Fluorescence probe	N/A	67	-3	2	2	2.25e-05	No
RdRp	Fluorescence probe	N/A	69.56	-3.36	1	191	0.00214597	No
RdRp	Fluorescence probe	N/A	69.56	-3.36	1	2870	0.0322458	No
RdRp	Fluorescence probe	N/A	69.56	-3.36	1	108	0.00121343	No
RdRp	Fluorescence probe	N/A	65.34	0.85	2	8	8.99e-05	No
RdRp	Fluorescence probe	N/A	62.7	1.3	2	1	1.12e-05	No
RdRp	Fluorescence probe	N/A	65.34	0.85	2	14	0.000157296	No
RdRp	Fluorescence probe	N/A	67.6	-1.41	1	2	2.25e-05	No
RdRp	Fluorescence probe	N/A	67.6	-1.41	1	15397	0.172992	No
RdRp	Fluorescence probe	N/A	67.6	-1.41	1	62	0.000696598	No
RdRp	Fluorescence probe	N/A	67.6	-1.41	1	181	0.00203362	No
RdRp	Fluorescence probe	N/A	62.9	1.1	2	1	1.12e-05	No
RdRp	Fluorescence probe	N/A	65.34	0.85	2	1	1.12e-05	No
RdRp	Fluorescence probe	N/A	67.6	-1.41	1	6364	0.0715025	No
RdRp	Fluorescence probe	N/A	67.603	-1.40994	1	9	0.000101119	No
RdRp	Fluorescence probe	N/A	69.56	-3.36	1	1	1.12e-05	No
RdRp	Fluorescence probe	N/A	69.56	-3.36	1	4	4.49e-05	No
RdRp	Fluorescence probe	N/A	69.56	-3.36	1	48	0.000539302	No
RdRp	Fluorescence probe	N/A	64.61	1.58	4	2	2.25e-05	Yes
RdRp	Fluorescence probe	N/A	67.6	-1.41	1	385	0.00432565	No
RdRp	Fluorescence probe	N/A	67.6	-1.41	1	292	0.00328075	No
RdRp	Fluorescence probe	N/A	67.6	-1.41	1	448	0.00503349	No
RdRp	Fluorescence probe	N/A	67.6	-1.41	1	136	0.00152802	Yes
RdRp	Fluorescence probe	N/A	67.6	-1.41	1	4	4.49e-05	Yes
RdRp	Fluorescence probe	N/A	67.603	-1.40994	1	2	2.25e-05	Yes
RdRp	Fluorescence probe	N/A	67.1519	-0.95881	3	2	2.25e-05	Yes
RdRp	Fluorescence probe	N/A	69.56	-3.36	1	1	1.12e-05	No
RdRp	Fluorescence probe	N/A	69.56	-3.36	1	3	3.37e-05	No
RdRp	Fluorescence probe	N/A	69.56	-3.36	1	104	0.00116849	No
RdRp	Fluorescence probe	N/A	69.56	-3.36	1	2	2.25e-05	No
RdRp	Fluorescence probe	N/A	67.3887	-1.19565	2	1	1.12e-05	No
RdRp	Fluorescence probe	N/A	69.56	-3.36	1	268	0.0030111	No
RdRp	Fluorescence probe	N/A	69.56	-3.36	1	300	0.00337064	No
RdRp	Fluorescence probe	N/A	69.56	-3.36	1	10	0.000112355	No
RdRp	Fluorescence probe	N/A	67.6	-1.41	1	9071	0.101917	No
RdRp	Fluorescence probe	N/A	67.6	-1.41	1	50	0.000561773	No
RdRp	Fluorescence probe	N/A	67.6	-1.41	1	470	0.00528067	No
RdRp	Fluorescence probe	N/A	64.6	-0.6	2	1	1.12e-05	Yes
RdRp	Fluorescence probe	N/A	67.6	-1.41	1	1	1.12e-05	Yes
RdRp	Fluorescence probe	N/A	67.6	-1.41	1	74	0.000831424	Yes
RdRp	Fluorescence probe	N/A	67.6	-1.41	1	3	3.37e-05	Yes
RdRp	Fluorescence probe	N/A	67.6	-1.41	1	46	0.000516831	Yes
RdRp	Fluorescence probe	N/A	64.2	-0.2	5	2	2.25e-05	Yes
RdRp	Fluorescence probe	N/A	67.39	-1.2	2	1	1.12e-05	No
RdRp	Fluorescence probe	N/A	69.56	-3.36	1	21	0.000235945	No
RdRp	Fluorescence probe	N/A	69.56	-3.36	1	310	0.00348299	No
RdRp	Fluorescence probe	N/A	69.56	-3.36	1	286	0.00321334	No
RdRp	Fluorescence probe	N/A	65.34	0.85	2	2	2.25e-05	No
RdRp	Fluorescence probe	N/A	65.34	0.85	2	2	2.25e-05	No
RdRp	Fluorescence probe	N/A	65.6	-1.6	3	1	1.12e-05	Yes
RdRp	Fluorescence probe	N/A	67.6	-1.41	1	1256	0.0141117	No
RdRp	Fluorescence probe	N/A	67.603	-1.40994	1	2	2.25e-05	No
RdRp	Fluorescence probe	N/A	67.6	-1.41	1	652	0.00732552	No
RdRp	Fluorescence probe	N/A	67.3887	-1.19565	2	1	1.12e-05	No
RdRp	Fluorescence probe	N/A	69.56	-3.36	1	74	0.000831424	No
RdRp	Fluorescence probe	N/A	67.39	-1.2	2	2	2.25e-05	No
RdRp	Fluorescence probe	N/A	69.56	-3.36	1	16	0.000179767	No
RdRp	Fluorescence probe	N/A	69.56	-3.36	1	109	0.00122466	No
RdRp	Fluorescence probe	N/A	69.4387	-3.24565	2	1	1.12e-05	No
RdRp	Fluorescence probe	N/A	69.56	-3.36	1	3	3.37e-05	No
RdRp	Fluorescence probe	N/A	66.5	-2.5	4	3	3.37e-05	Yes
RdRp	Fluorescence probe	N/A	66.9	-2.9	2	1	1.12e-05	No
RdRp	Fluorescence probe	N/A	69.56	-3.36	1	2	2.25e-05	No
RdRp	Fluorescence probe	N/A	69.56	-3.36	1	3378	0.0379534	No
RdRp	Fluorescence probe	N/A	69.56	-3.36	1	13	0.000146061	No
RdRp	Reverse Primer	N/A	63.7	-3.7	2	1	1.12e-05	Yes
RdRp	Reverse primer	N/A	65.93	-5.93	1	2061	0.0231563	Yes
RdRp	Reverse primer	N/A	63.7	-3.7	2	20	0.000224709	No
RdRp	Reverse Primer	N/A	63.7	-3.7	2	21	0.000235945	No
RdRp	Reverse primer	N/A	65.93	-5.93	1	108	0.00121343	No
RdRp	Reverse primer	N/A	65.93	-5.93	1	343	0.00385376	No
RdRp	Reverse primer	N/A	65.93	-5.93	1	177	0.00198868	No
RdRp	Reverse Primer	N/A	63.6982	-3.69823	2	1	1.12e-05	No
RdRp	Reverse primer	N/A	64.07	-4.07	1	57	0.000640421	No
RdRp	Reverse primer	N/A	64.07	-4.07	1	15	0.000168532	No
RdRp	Reverse primer	N/A	64.07	-4.07	1	229	0.00257292	No
RdRp	Reverse primer	N/A	65.93	-5.93	1	11	0.00012359	No
RdRp	Reverse primer	N/A	65.9342	-5.93416	1	50	0.000561773	No
RdRp	Reverse Primer	N/A	65.93	-5.93	1	2	2.25e-05	No
RdRp	Reverse Primer	N/A	63.7	-3.7	2	1	1.12e-05	No
RdRp	Reverse primer	N/A	61.75	-1.75	2	10	0.000112355	No
RdRp	Reverse primer	N/A	64.07	-4.07	1	17169	0.192902	No
RdRp	Reverse primer	N/A	64.07	-4.07	1	177	0.00198868	No
RdRp	Reverse primer	N/A	64.07	-4.07	1	1066	0.011977	No
RdRp	Reverse primer	N/A	65.93	-5.93	1	93	0.0010449	No
RdRp	Reverse primer	N/A	65.93	-5.93	1	85	0.000955014	No
RdRp	Reverse primer	N/A	65.93	-5.93	1	16	0.000179767	No
RdRp	Reverse primer	N/A	63	-3	3	123	0.00138196	Yes
RdRp	Reverse primer	N/A	63	-3	2	212	0.00238192	No
RdRp	Reverse Primer	N/A	65.93	-5.93	1	2	2.25e-05	No
RdRp	Reverse primer	N/A	65.93	-5.93	1	75	0.000842659	No
RdRp	Reverse Primer	N/A	65.9342	-5.93416	1	1	1.12e-05	No
RdRp	Reverse Primer	N/A	54.3	5.7	8	1	1.12e-05	Yes
RdRp	Reverse Primer	N/A	54.96	5.04	8	1	1.12e-05	Yes
RdRp	Reverse primer	N/A	63.5	-3.5	2	1	1.12e-05	No
RdRp	Reverse Primer	N/A	57.78	2.22	5	1	1.12e-05	Yes
RdRp	Reverse Primer	N/A	65.93	-5.93	1	3	3.37e-05	No
RdRp	Reverse primer	N/A	65.93	-5.93	1	319	0.00358411	No
RdRp	Reverse Primer	N/A	65.93	-5.93	1	2	2.25e-05	No
RdRp	Reverse primer	N/A	65.9342	-5.93416	1	6	6.74e-05	No
RdRp	Reverse primer	N/A	65.93	-5.93	1	526	0.00590985	No
RdRp	Reverse primer	N/A	59	1	3	1	1.12e-05	Yes
RdRp	Reverse primer	N/A	59.7	0.3	2	1	1.12e-05	No
RdRp	Reverse Primer	N/A	59.7	0.3	2	1	1.12e-05	No
RdRp	Reverse primer	N/A	64.07	-4.07	1	986	0.0110782	No
RdRp	Reverse primer	N/A	64.07	-4.07	1	3	3.37e-05	No
RdRp	Reverse primer	N/A	64.07	-4.07	1	270	0.00303357	No
RdRp	Reverse primer	N/A	63	-3	2	1	1.12e-05	No
RdRp	Reverse primer	N/A	65.93	-5.93	1	84	0.000943779	No
RdRp	Reverse primer	N/A	65.93	-5.93	1	169	0.00189879	No
RdRp	Reverse primer	N/A	65.9342	-5.93416	1	3	3.37e-05	No
RdRp	Reverse Primer	N/A	61.75	-1.75	2	9	0.000101119	Yes
RdRp	Reverse primer	N/A	61.5	-1.5	2	3	3.37e-05	Yes
RdRp	Reverse Primer	N/A	63.7	-3.7	2	1	1.12e-05	Yes
RdRp	Reverse Primer	N/A	59.1887	0.811295	3	1	1.12e-05	Yes
RdRp	Reverse Primer	N/A	61.7458	-1.74585	2	1	1.12e-05	Yes
RdRp	Reverse primer	N/A	59.5	0.5	2	1	1.12e-05	Yes
RdRp	Reverse Primer	N/A	64.07	-4.07	1	1	1.12e-05	Yes
RdRp	Reverse primer	AY.4.4 and AY.22	64.07	-4.07	1	7690	0.0864007	Yes
RdRp	Reverse Primer	N/A	64.07	-4.07	1	19	0.000213474	Yes
RdRp	Reverse primer	N/A	64.07	-4.07	1	377	0.00423577	Yes
RdRp	Reverse primer	N/A	65.9342	-5.93416	1	11	0.00012359	No
RdRp	Reverse Primer	N/A	63.7	-3.7	2	1	1.12e-05	No
RdRp	Reverse primer	N/A	60.2	-0.2	3	1	1.12e-05	No
RdRp	Reverse Primer	N/A	65.93	-5.93	1	3	3.37e-05	No
RdRp	Reverse Primer	N/A	65.9342	-5.93416	1	1	1.12e-05	No
RdRp	Reverse primer	N/A	65.9342	-5.93416	1	773	0.00868501	No
RdRp	Reverse Primer	N/A	65.93	-5.93	1	10	0.000112355	No
RdRp	Reverse primer	N/A	65.9342	-5.93416	1	2	2.25e-05	No
RdRp	Reverse primer	N/A	64.07	-4.07	1	870	0.00977485	No
RdRp	Reverse primer	N/A	64.07	-4.07	1	49	0.000550537	No
RdRp	Reverse primer	N/A	64.07	-4.07	1	591	0.00664016	No
RdRp	Reverse primer	N/A	64.07	-4.07	1	2114	0.0237518	No
RdRp	Reverse primer	N/A	64.07	-4.07	1	74	0.000831424	No
RdRp	Reverse primer	N/A	64.07	-4.07	1	1216	0.0136623	No
RdRp	Reverse primer	N/A	54.8	5.2	5	1	1.12e-05	Yes
RdRp	Reverse primer	N/A	61.8	-1.8	2	10	0.000112355	Yes
RdRp	Reverse primer	N/A	65.93	-5.93	1	15	0.000168532	Yes
RdRp	Reverse primer	N/A	65.93	-5.93	1	1024	0.0115051	Yes
RdRp	Reverse Primer	N/A	65.6506	-5.65061	2	1	1.12e-05	No
RdRp	Reverse Primer	N/A	60.9	-0.9	3	1	1.12e-05	Yes
RdRp	Reverse primer	N/A	63.9	-3.9	2	1	1.12e-05	No
RdRp	Reverse Primer	N/A	65.93	-5.93	1	2	2.25e-05	No
RdRp	Reverse primer	N/A	65.9342	-5.93416	1	39	0.000438183	No
RdRp	Reverse primer	N/A	65.9342	-5.93416	1	385	0.00432565	No
RdRp	Reverse Primer	N/A	65.93	-5.93	1	15	0.000168532	No
RdRp	Reverse primer	N/A	65.9342	-5.93416	1	125	0.00140443	No
RdRp	Reverse Primer	N/A	65.93	-5.93	1	2	2.25e-05	No
RdRp	Reverse primer	N/A	59.6	0.4	2	1	1.12e-05	No
RdRp	Reverse primer	N/A	64.07	-4.07	1	287	0.00322458	No
RdRp	Reverse primer	N/A	64.07	-4.07	1	223	0.00250551	No
RdRp	Reverse Primer	N/A	63.7	-3.7	2	2	2.25e-05	No
RdRp	Reverse primer	N/A	65.93	-5.93	1	874	0.00981979	No
RdRp	Reverse primer	N/A	65.93	-5.93	1	58	0.000651657	No
RdRp	Reverse primer	N/A	59.7	0.3	2	2	2.25e-05	No
RdRp	Reverse primer	N/A	60.1	-0.1	2	3	3.37e-05	No
RdRp	Reverse Primer	N/A	63.6982	-3.69823	2	3	3.37e-05	No
RdRp	Reverse primer	N/A	64.07	-4.07	1	969	0.0108872	No
RdRp	Reverse primer	N/A	64.07	-4.07	1	95	0.00106737	No
RdRp	Reverse primer	N/A	61.7	-1.7	2	1	1.12e-05	No
RdRp	Reverse Primer	N/A	65.93	-5.93	1	2	2.25e-05	No
RdRp	Reverse primer	N/A	65.9342	-5.93416	1	15	0.000168532	No
RdRp	Reverse primer	N/A	65.93	-5.93	1	281	0.00315716	No
RdRp	Reverse Primer	N/A	64.07	-4.07	1	1	1.12e-05	No
RdRp	Reverse primer	N/A	64.07	-4.07	1	3262	0.0366501	No
RdRp	Reverse primer	N/A	64.07	-4.07	1	647	0.00726934	No
E	Forward primer	N/A	71.5687	-11.5687	3	30	0.000337064	Yes
E	Forward primer	N/A	79.6936	-19.6936	19	10	0.000112355	Yes
E	Forward Primer	N/A	N/A	N/A	1	1	1.12e-05	No
E	Forward primer	N/A	0	60	22	3	3.37e-05	Yes
E	Forward Primer	N/A	57.6887	2.3113	7	2	2.25e-05	Yes
E	Forward Primer	N/A	56.4	3.6	6	1	1.12e-05	Yes
E	Forward Primer	N/A	58.5	1.5	4	1	1.12e-05	Yes
E	Forward Primer	N/A	63.29	-3.29	2	2	2.25e-05	Yes
E	Forward Primer	N/A	62.84	-2.84	3	1	1.12e-05	Yes
E	Forward primer	N/A	52.4	7.6	9	1	1.12e-05	Yes
E	Forward Primer	N/A	64.6109	-4.61093	4	1	1.12e-05	Yes
E	Forward primer	N/A	0	60	15	2	2.25e-05	Yes
E	Forward Primer	N/A	45.0705	14.9295	11	1	1.12e-05	Yes
E	Forward primer	N/A	48.1	11.9	10	3	3.37e-05	Yes
E	Forward Primer	N/A	-11.4446	71.4446	16	1	1.12e-05	Yes
E	Forward primer	N/A	57.7	2.3	6	1	1.12e-05	Yes
E	Forward Primer	N/A	64.99	-4.99	3	2	2.25e-05	Yes
E	Forward primer	N/A	53.1	6.9	9	1	1.12e-05	Yes
E	Forward primer	N/A	51.6	8.4	9	1	1.12e-05	Yes
E	Forward Primer	N/A	58.5762	1.4238	6	1	1.12e-05	Yes
E	Forward Primer	N/A	61.7711	-1.77106	5	1	1.12e-05	Yes
E	Forward primer	N/A	56.4	3.6	6	1	1.12e-05	Yes
E	Forward primer	N/A	53.3	6.7	7	1	1.12e-05	Yes
E	Forward Primer	N/A	61.1387	-1.1387	6	2	2.25e-05	Yes
E	Forward Primer	N/A	63.29	-3.29	2	1	1.12e-05	Yes
E	Forward Primer	N/A	14.5137	45.4863	14	1	1.12e-05	Yes
E	Forward primer	N/A	60.4	-0.4	3	1	1.12e-05	Yes
E	Forward Primer	N/A	37.0554	22.9446	10	1	1.12e-05	Yes
E	Forward primer	N/A	0	60	13	1	1.12e-05	Yes
E	Forward Primer	N/A	61.7711	-1.77106	5	1	1.12e-05	Yes
E	Forward Primer	N/A	61.7711	-1.77106	5	1	1.12e-05	Yes
E	Forward Primer	N/A	44.96	15.04	8	1	1.12e-05	Yes
E	Forward primer	N/A	65.65	-5.65	1	21	0.000235945	Yes
E	Forward primer	N/A	65.6506	-5.65061	1	8	8.99e-05	Yes
E	Forward primer	N/A	65.65	-5.65	1	1104	0.0124039	Yes
E	Forward Primer	N/A	63.29	-3.29	2	1	1.12e-05	No
E	Forward Primer	N/A	65.3387	-5.3387	2	1	1.12e-05	No
E	Forward Primer	N/A	65.65	-5.65	1	2	2.25e-05	No
E	Forward Primer	N/A	65.65	-5.65	1	14	0.000157296	No
E	Forward primer	N/A	65.65	-5.65	1	16	0.000179767	No
E	Forward primer	N/A	65.65	-5.65	1	89	0.000999956	No
E	Forward Primer	N/A	65.65	-5.65	1	1	1.12e-05	No
E	Forward primer	N/A	65.65	-5.65	1	181	0.00203362	No
E	Forward Primer	N/A	62.33	-2.33	4	1	1.12e-05	Yes
E	Forward Primer	N/A	65.34	-5.34	2	1	1.12e-05	No
E	Forward primer	N/A	67.6	-7.6	1	393	0.00441553	No
E	Forward Primer	N/A	67.6	-7.6	1	3	3.37e-05	No
E	Forward Primer	N/A	60.4	-0.4	2	1	1.12e-05	No
E	Forward Primer	N/A	63.29	-3.29	2	2	2.25e-05	No
E	Forward primer	N/A	59.5	0.5	2	4	4.49e-05	No
E	Forward Primer	N/A	63.29	-3.29	2	3	3.37e-05	No
E	Forward primer	N/A	61.4	-1.4	2	9	0.000101119	No
E	Forward Primer	N/A	63.2887	-3.2887	2	1	1.12e-05	No
E	Forward Primer	N/A	62.84	-2.84	3	1	1.12e-05	Yes
E	Forward primer	N/A	60.1	-0.1	2	2	2.25e-05	No
E	Forward primer	N/A	65.65	-5.65	1	1718	0.0193025	No
E	Forward primer	N/A	65.65	-5.65	1	248	0.00278639	No
E	Forward primer	N/A	65.65	-5.65	1	932	0.0104714	No
E	Forward Primer	N/A	65.34	-5.34	2	1	1.12e-05	No
E	Forward primer	N/A	63.29	-3.29	2	2	2.25e-05	No
E	Forward primer	N/A	62	-2	2	8	8.99e-05	No
E	Forward Primer	N/A	63.2887	-3.2887	2	2	2.25e-05	No
E	Forward Primer	N/A	65.6506	8	1	1	1.12e-05	No
E	Forward primer	N/A	65.65	-5.65	1	281	0.00315716	No
E	Forward primer	N/A	65.65	-5.65	1	18	0.000202238	No
E	Forward primer	N/A	65.65	-5.65	1	9853	0.110703	No
E	Forward Primer	N/A	67.6	-7.6	1	7	7.86e-05	No
E	Forward Primer	N/A	67.6	-7.6	1	5	5.62e-05	No
E	Forward primer	N/A	67.6	-7.6	1	82	0.000921308	No
E	Forward primer	N/A	67.6	-7.6	1	20	0.000224709	No
E	Forward primer	N/A	67.6	-7.6	1	122	0.00137073	No
E	Forward primer	N/A	67.6	-7.6	1	15	0.000168532	No
E	Forward Primer	N/A	61.77	-1.77	5	35	0.000393241	Yes
E	Forward Primer	N/A	65.3387	-5.3387	2	1	1.12e-05	No
E	Forward primer	N/A	67.6	-7.6	1	76	0.000853895	No
E	Forward primer	N/A	67.6	-7.6	1	140	0.00157296	No
E	Forward Primer	N/A	63.2887	-3.2887	2	1	1.12e-05	No
E	Forward Primer	N/A	60.68	-0.68	3	2	2.25e-05	Yes
E	Forward primer	N/A	65.6506	-5.65061	1	3	3.37e-05	No
E	Forward primer	N/A	65.65	-5.65	1	256	0.00287628	No
E	Forward Primer	N/A	65.34	-5.34	2	1	1.12e-05	No
E	Forward Primer	N/A	63.29	-3.29	2	2	2.25e-05	No
E	Forward Primer	N/A	61.12	-1.12	1	1	1.12e-05	No
E	Forward primer	N/A	65.65	-5.65	1	25	0.000280886	No
E	Forward primer	N/A	65.6506	-5.65061	1	1	1.12e-05	No
E	Forward primer	N/A	65.65	-5.65	1	113	0.00126961	No
E	Forward Primer	N/A	60.68	-0.68	3	1	1.12e-05	Yes
E	Forward primer	N/A	59	1	2	1	1.12e-05	Yes
E	Forward Primer	N/A	52.222	7.77796	7	1	1.12e-05	Yes
E	Forward Primer	N/A	53.4512	6.5488	6	1	1.12e-05	Yes
E	Forward primer	N/A	59.6	0.4	4	1	1.12e-05	Yes
E	Forward primer	N/A	57.1	2.9	8	1	1.12e-05	Yes
E	Forward primer	N/A	57.9	2.1	4	1	1.12e-05	Yes
E	Forward Primer	N/A	65.65	-5.65	1	1	1.12e-05	Yes
E	Forward primer	N/A	65.65	-5.65	1	2226	0.0250101	Yes
E	Forward Primer	N/A	65.65	-5.65	1	1	1.12e-05	Yes
E	Forward primer	N/A	65.65	-5.65	1	121	0.00135949	Yes
E	Forward Primer	N/A	64.994	-4.99397	3	3	3.37e-05	Yes
E	Forward Primer	N/A	61.6	-1.6	3	1	1.12e-05	Yes
E	Forward primer	N/A	67.6	-7.6	1	1086	0.0122017	No
E	Forward primer	N/A	67.6	-7.6	1	185	0.00207856	No
E	Forward primer	N/A	67.6	-7.6	1	49	0.000550537	No
E	Forward Primer	N/A	65.34	-5.34	2	1	1.12e-05	No
E	Forward Primer	N/A	65.3387	-5.3387	2	1	1.12e-05	No
E	Forward Primer	N/A	63.5	-3.5	2	1	1.12e-05	No
E	Forward primer	N/A	67.6	-7.6	1	5	5.62e-05	No
E	Forward primer	N/A	65.65	-5.65	1	116	0.00130331	No
E	Forward primer	N/A	65.65	-5.65	1	537	0.00603344	No
E	Forward primer	N/A	65.65	-5.65	1	2497	0.0280549	No
E	Forward primer	Eta (B.1.525)	65.65	-5.65	1	11327	0.127264	No
E	Forward Primer	N/A	56.6	3.4	7	1	1.12e-05	Yes
E	Forward Primer	N/A	67.6	-7.6	1	1	1.12e-05	Yes
E	Forward primer	N/A	67.603	-7.60299	1	1	1.12e-05	Yes
E	Forward primer	N/A	67.6	-7.6	1	30	0.000337064	Yes
E	Forward Primer	N/A	62.8361	-2.83607	3	1	1.12e-05	Yes
E	Forward Primer	N/A	65.34	-5.34	2	1	1.12e-05	No
E	Forward primer	N/A	59.2	0.8	5	46	0.000516831	Yes
E	Forward primer	N/A	61.9	-1.9	3	1	1.12e-05	Yes
E	Forward primer	N/A	67.603	-7.60299	1	1	1.12e-05	No
E	Forward primer	N/A	67.6	-7.6	1	124	0.0013932	No
E	Forward primer	N/A	67.6	-7.6	1	2	2.25e-05	No
E	Forward Primer	N/A	65.34	-5.34	2	1	1.12e-05	No
E	Forward primer	N/A	62.5	-2.5	2	1	1.12e-05	No
E	Forward Primer	N/A	60.06	-0.06	4	2	2.25e-05	Yes
E	Forward primer	N/A	65.65	-5.65	1	487	0.00547167	No
E	Forward primer	N/A	65.6506	-5.65061	1	1	1.12e-05	No
E	Forward primer	N/A	65.65	-5.65	1	962	0.0108085	No
E	Forward primer	N/A	61.4	-1.4	2	3	3.37e-05	No
E	Forward primer	N/A	67.603	-7.60299	1	2	2.25e-05	No
E	Forward primer	N/A	67.6	-7.6	1	62	0.000696598	No
E	Forward primer	N/A	67.6	-7.6	1	9	0.000101119	No
E	Forward Primer	N/A	67.39	-7.39	2	2	2.25e-05	No
E	Forward primer	N/A	61.1	-1.1	2	4	4.49e-05	No
E	Forward primer	N/A	67.603	-7.60299	1	26	0.000292122	No
E	Forward primer	N/A	67.6	-7.6	1	355	0.00398859	No
E	Forward Primer	N/A	65.34	-5.34	2	2	2.25e-05	No
E	Forward primer	N/A	65.34	-5.34	2	5	5.62e-05	No
E	Forward Primer	N/A	67.6	-7.6	1	23	0.000258416	No
E	Forward primer	N/A	67.6	-7.6	1	4676	0.052537	No
E	Forward primer	N/A	67.6	-7.6	1	237	0.0026628	No
E	Forward Primer	N/A	62.84	-2.84	3	3	3.37e-05	Yes
E	Forward primer	N/A	62.4	-2.4	2	1	1.12e-05	No
E	Forward Primer	N/A	67.6	-7.6	1	1	1.12e-05	No
E	Forward primer	N/A	67.6	-7.6	1	57	0.000640421	No
E	Fluorescence probe	N/A	N/A	N/A	1	1	1.12e-05	No
E	Fluorescence Probe	N/A	63.7	0.9	5	1	1.12e-05	Yes
E	Fluorescence probe	N/A	0	0	27	2	2.25e-05	Yes
E	Fluorescence probe	N/A	52.222	12.7867	12	1	1.12e-05	Yes
E	Fluorescence Probe	N/A	66.9	-2.3	2	1	1.12e-05	Yes
E	Fluorescence probe	N/A	-11.7113	76.72	22	1	1.12e-05	Yes
E	Fluorescence probe	N/A	61.8	2.8	8	1	1.12e-05	Yes
E	Fluorescence probe	N/A	-11.7113	76.72	22	1	1.12e-05	Yes
E	Fluorescence Probe	N/A	66.1	-1.5	2	3	3.37e-05	Yes
E	Fluorescence probe	N/A	24.7637	40.245	19	1	1.12e-05	Yes
E	Fluorescence probe	N/A	N/A	N/A	5	1	1.12e-05	Yes
E	Fluorescence probe	N/A	68.4272	-3.41846	1	1	1.12e-05	Yes
E	Fluorescence Probe	N/A	68.4272	-3.41846	1	1	1.12e-05	Yes
E	Fluorescence Probe	N/A	68.43	-3.42	1	237	0.0026628	Yes
E	Fluorescence Probe	N/A	68.43	-3.42	1	8	8.99e-05	Yes
E	Fluorescence probe	N/A	66.65	-1.64	2	1	1.12e-05	No
E	Fluorescence probe	N/A	66.85	-1.84	1	1	1.12e-05	No
E	Fluorescence Probe	N/A	66.85	-1.84	1	997	0.0112018	No
E	Fluorescence Probe	N/A	66.8502	-1.84154	1	1	1.12e-05	No
E	Fluorescence Probe	N/A	66.8502	-1.84154	1	5	5.62e-05	No
E	Fluorescence probe	N/A	68.43	-3.42	1	1	1.12e-05	No
E	Fluorescence Probe	N/A	68.43	-3.42	1	24	0.000269651	No
E	Fluorescence Probe	N/A	68.4272	-3.41846	1	3	3.37e-05	No
E	Fluorescence Probe	N/A	68.43	-3.42	1	12	0.000134826	No
E	Fluorescence Probe	N/A	68.4272	-3.41846	1	9	0.000101119	No
E	Fluorescence Probe	N/A	59.9	4.7	7	1	1.12e-05	Yes
E	Fluorescence probe	N/A	68.43	-3.42	1	1	1.12e-05	No
E	Fluorescence Probe	N/A	68.43	-3.42	1	123	0.00138196	No
E	Fluorescence Probe	N/A	68.43	-3.42	1	103	0.00115725	No
E	Fluorescence probe	N/A	66.65	-1.64	2	4	4.49e-05	No
E	Fluorescence Probe	N/A	55.5	9.1	10	1	1.12e-05	Yes
E	Fluorescence Probe	N/A	68.43	-3.42	1	2	2.25e-05	No
E	Fluorescence Probe	N/A	66.48	1.12	1	1	1.12e-05	No
E	Fluorescence probe	N/A	49.7	14.9	13	1	1.12e-05	Yes
E	Fluorescence probe	N/A	66.1931	-1.18435	4	1	1.12e-05	Yes
E	Fluorescence Probe	N/A	65.7	-1.1	2	24	0.000269651	No
E	Fluorescence Probe	N/A	66.85	-1.84	1	98	0.00110107	No
E	Fluorescence Probe	N/A	66.85	-1.84	1	35	0.000393241	No
E	Fluorescence Probe	N/A	66.85	-1.84	1	14	0.000157296	No
E	Fluorescence probe	N/A	68.14	-3.13	3	1	1.12e-05	Yes
E	Fluorescence probe	N/A	68.4272	-3.41846	1	1	1.12e-05	No
E	Fluorescence Probe	N/A	66.48	1.12	1	1	1.12e-05	No
E	Fluorescence probe	N/A	68.43	-3.42	1	7	7.86e-05	No
E	Fluorescence Probe	N/A	66.48	1.12	1	2	2.25e-05	No
E	Fluorescence probe	N/A	68.29	-3.28	2	9	0.000101119	No
E	Fluorescence Probe	N/A	63.9	0.7	5	1	1.12e-05	Yes
E	Fluorescence Probe	N/A	68.4272	-3.41846	1	1	1.12e-05	No
E	Fluorescence Probe	N/A	68.43	-3.42	1	398	0.00447171	No
E	Fluorescence probe	N/A	68.43	-3.42	1	6	6.74e-05	No
E	Fluorescence probe	N/A	68.43	-3.42	1	1	1.12e-05	No
E	Fluorescence Probe	N/A	68.43	-3.42	1	38	0.000426947	No
E	Fluorescence Probe	N/A	68.43	-3.42	1	3	3.37e-05	No
E	Fluorescence probe	N/A	66.6487	-1.64	2	1	1.12e-05	Yes
E	Fluorescence probe	N/A	66.65	-1.64	2	1	1.12e-05	Yes
E	Fluorescence probe	N/A	14.5137	50.495	19	1	1.12e-05	Yes
E	Fluorescence Probe	N/A	68.43	-3.42	1	9	0.000101119	Yes
E	Fluorescence Probe	N/A	66.48	1.12	1	1	1.12e-05	Yes
E	Fluorescence Probe	N/A	66.9	-2.3	3	2	2.25e-05	Yes
E	Fluorescence probe	N/A	68.43	-3.42	1	1	1.12e-05	No
E	Fluorescence probe	N/A	68.43	-3.42	1	7	7.86e-05	No
E	Fluorescence Probe	N/A	68.43	-3.42	1	11	0.00012359	No
E	Fluorescence Probe	N/A	68.43	-3.42	1	7	7.86e-05	No
E	Fluorescence probe	N/A	57.7	6.9	7	1	1.12e-05	Yes
E	Fluorescence Probe	N/A	68.43	-3.42	1	20	0.000224709	No
E	Fluorescence Probe	N/A	68.43	-3.42	1	28	0.000314593	No
E	Fluorescence probe	N/A	59.79	5.22	6	3	3.37e-05	Yes
E	Fluorescence Probe	N/A	63.4	1.2	2	3	3.37e-05	No
E	Fluorescence probe	N/A	65.01	0	2	1	1.12e-05	No
E	Fluorescence Probe	N/A	63.1	1.5	3	1	1.12e-05	Yes
E	Fluorescence probe	N/A	65.0087	0	2	1	1.12e-05	No
E	Fluorescence Probe	N/A	66.85	-1.84	1	277	0.00311222	No
E	Fluorescence Probe	N/A	66.8502	-1.84154	1	2	2.25e-05	No
E	Fluorescence probe	N/A	66.85	-1.84	1	1	1.12e-05	No
E	Fluorescence Probe	N/A	66.85	-1.84	1	338	0.00379759	No
E	Fluorescence Probe	N/A	66.85	-1.84	1	153	0.00171902	No
E	Fluorescence Probe	N/A	64.4104	0.598261	4	4	4.49e-05	Yes
E	Fluorescence Probe	N/A	65.4	-0.8	2	3	3.37e-05	No
E	Fluorescence probe	N/A	68.43	-3.42	1	1	1.12e-05	No
E	Fluorescence Probe	N/A	68.43	-3.42	1	3	3.37e-05	No
E	Fluorescence Probe	N/A	68.4272	-3.41846	1	6	6.74e-05	No
E	Fluorescence Probe	N/A	68.4272	-3.41846	1	8	8.99e-05	No
E	Fluorescence Probe	N/A	63.8	0.8	3	1	1.12e-05	Yes
E	Fluorescence probe	N/A	65.01	0	2	1	1.12e-05	No
E	Fluorescence probe	N/A	64.3	0.3	2	1	1.12e-05	No
E	Fluorescence probe	N/A	66.85	-1.84	1	1	1.12e-05	No
E	Fluorescence Probe	N/A	66.85	-1.84	1	159	0.00178644	No
E	Fluorescence Probe	N/A	66.85	-1.84	1	2	2.25e-05	No
E	Fluorescence Probe	N/A	66.8502	-1.84154	1	3	3.37e-05	No
E	Fluorescence Probe	N/A	66.85	-1.84	1	731	0.00821312	No
E	Fluorescence Probe	N/A	66.85	-1.84	1	3	3.37e-05	No
E	Fluorescence Probe	N/A	66.85	-1.84	1	3	3.37e-05	No
E	Fluorescence probe	N/A	68.4272	-3.41846	1	1	1.12e-05	No
E	Fluorescence probe	N/A	68.43	-3.42	1	1	1.12e-05	No
E	Fluorescence Probe	N/A	65.46	2.14	1	4	4.49e-05	No
E	Fluorescence probe	N/A	68.43	-3.42	1	2	2.25e-05	No
E	Fluorescence Probe	N/A	66.85	-1.84	1	372	0.00417959	Yes
E	Fluorescence Probe	N/A	66.8502	-1.84154	1	6	6.74e-05	Yes
E	Fluorescence Probe	AY.102.2 sublineage of Delta	66.85	-1.84	1	814	0.00914566	Yes
E	Fluorescence Probe	N/A	68.43	-3.42	1	158	0.0017752	No
E	Fluorescence Probe	N/A	65.8	-1.2	2	1	1.12e-05	No
E	Fluorescence Probe	N/A	66.85	-1.84	1	828	0.00930296	No
E	Fluorescence Probe	N/A	66.85	-1.84	1	8	8.99e-05	No
E	Fluorescence Probe	N/A	66.8502	-1.84154	1	4	4.49e-05	No
E	Fluorescence probe	N/A	66.6487	-1.64	2	2	2.25e-05	No
E	Fluorescence Probe	N/A	66.3	-1.7	2	1	1.12e-05	No
E	Fluorescence Probe	N/A	28.6	36	17	2	2.25e-05	Yes
E	Fluorescence Probe	N/A	68.43	-3.42	1	151	0.00169655	No
E	Fluorescence Probe	N/A	68.43	-3.42	1	473	0.00531437	No
E	Fluorescence probe	N/A	65.01	0	2	3	3.37e-05	No
E	Fluorescence probe	N/A	66.8502	-1.84154	1	1	1.12e-05	No
E	Fluorescence Probe	N/A	66.85	-1.84	1	451	0.00506719	No
E	Fluorescence probe	N/A	66.85	-1.84	1	4	4.49e-05	No
E	Fluorescence Probe	N/A	66.85	-1.84	1	54	0.000606715	No
E	Fluorescence Probe	N/A	65.7	-1.1	2	1	1.12e-05	No
E	Fluorescence Probe	N/A	68.4272	-3.41846	1	1	1.12e-05	No
E	Fluorescence Probe	N/A	68.43	-3.42	1	38	0.000426947	No
E	Fluorescence Probe	N/A	68.4272	-3.41846	1	2	2.25e-05	No
E	Fluorescence Probe	N/A	65.3	-0.7	2	1	1.12e-05	No
E	Fluorescence probe	N/A	46.0426	18.9662	14	1	1.12e-05	Yes
E	Fluorescence Probe	N/A	63.4	1.2	2	11	0.00012359	No
E	Fluorescence probe	N/A	66.43	-1.42	3	1	1.12e-05	Yes
E	Fluorescence Probe	N/A	66.85	-1.84	1	3268	0.0367175	No
E	Fluorescence Probe	N/A	66.85	-1.84	1	5	5.62e-05	No
E	Fluorescence Probe	N/A	66.85	-1.84	1	157	0.00176397	No
E	Reverse Primer	N/A	N/A	N/A	1	4	4.49e-05	No
E	Reverse Primer	N/A	N/A	N/A	1	7	7.86e-05	No
E	Reverse Primer	N/A	56.5	3.5	8	1	1.12e-05	Yes
E	Reverse Primer	N/A	0	0	25	3	3.37e-05	Yes
E	Reverse Primer	N/A	64.41	-4.41	2	2	2.25e-05	Yes
E	Reverse Primer	N/A	39.7349	20.2651	12	1	1.12e-05	Yes
E	Reverse primer	N/A	62.8	-2.8	2	1	1.12e-05	Yes
E	Reverse primer	N/A	60.7	-0.7	4	27	0.000303357	Yes
E	Reverse primer	N/A	61.3	-1.3	3	95	0.00106737	Yes
E	Reverse primer	N/A	61.3	-1.3	3	2	2.25e-05	Yes
E	Reverse primer	N/A	62.8	-2.8	2	3	3.37e-05	Yes
E	Reverse Primer	N/A	19.6387	40.3613	17	1	1.12e-05	Yes
E	Reverse primer	N/A	64.72	-4.72	1	45	0.000505596	Yes
E	Reverse primer	N/A	64.72	-4.72	1	199	0.00223586	Yes
E	Reverse primer	N/A	64.72	-4.72	1	20	0.000224709	Yes
E	Reverse Primer	N/A	59.7	0.3	2	1	1.12e-05	No
E	Reverse primer	N/A	63.0137	-3.0137	1	642	0.00721316	No
E	Reverse Primer	N/A	63.01	-3.01	1	24	0.000269651	No
E	Reverse primer	N/A	63.0137	-3.0137	1	1	1.12e-05	No
E	Reverse Primer	N/A	57.5	2.5	6	1	1.12e-05	Yes
E	Reverse Primer	N/A	60.85	-0.85	2	382	0.00429195	No
E	Reverse primer	N/A	60.85	-0.85	2	7	7.86e-05	No
E	Reverse primer	N/A	61.5	-1.5	2	1	1.12e-05	No
E	Reverse primer	N/A	59.7	0.3	2	1	1.12e-05	No
E	Reverse primer	N/A	63.01	-3.01	1	7808	0.0877265	No
E	Reverse primer	N/A	63.01	-3.01	1	629	0.0070671	No
E	Reverse primer	N/A	63.01	-3.01	1	910	0.0102243	No
E	Reverse Primer	N/A	64.722	-4.72204	1	3	3.37e-05	No
E	Reverse primer	N/A	64.72	-4.72	1	9	0.000101119	No
E	Reverse Primer	N/A	N/A	N/A	10	1	1.12e-05	Yes
E	Reverse primer	N/A	64.72	-4.72	1	37	0.000415712	No
E	Reverse primer	N/A	64.72	-4.72	1	264	0.00296616	No
E	Reverse primer	N/A	64.72	-4.72	1	30	0.000337064	No
E	Reverse Primer	N/A	64.72	-4.72	1	6	6.74e-05	No
E	Reverse primer	N/A	64.722	-4.72204	1	5	5.62e-05	No
E	Reverse Primer	N/A	62.21	-2.21	3	2	2.25e-05	Yes
E	Reverse Primer	N/A	62.2069	-2.20689	3	1	1.12e-05	Yes
E	Reverse primer	N/A	62.45	-2.45	1	1	1.12e-05	No
E	Reverse primer	N/A	62.45	-2.45	1	20	0.000224709	No
E	Reverse primer	N/A	62.45	-2.45	1	3	3.37e-05	No
E	Reverse primer	N/A	62.1	-2.1	2	1	1.12e-05	No
E	Reverse Primer	N/A	63.01	-3.01	1	1	1.12e-05	No
E	Reverse primer	N/A	63.01	-3.01	1	934	0.0104939	No
E	Reverse Primer	N/A	60.395	-0.395	1	1	1.12e-05	No
E	Reverse primer	N/A	59.2	0.8	4	1	1.12e-05	Yes
E	Reverse primer	N/A	64.72	-4.72	1	60	0.000674128	No
E	Reverse primer	N/A	64.72	-4.72	1	7	7.86e-05	No
E	Reverse primer	N/A	64.72	-4.72	1	35	0.000393241	No
E	Reverse Primer	N/A	63.01	-3.01	1	1	1.12e-05	No
E	Reverse primer	N/A	63.01	-3.01	1	11	0.00012359	No
E	Reverse Primer	N/A	63.01	-3.01	1	1	1.12e-05	No
E	Reverse primer	N/A	63.01	-3.01	1	47	0.000528067	No
E	Reverse Primer	N/A	62.63	-2.63	2	34	0.000382006	No
E	Reverse primer	N/A	61.5	-1.5	2	3	3.37e-05	No
E	Reverse primer	N/A	64.72	-4.72	1	289	0.00324705	No
E	Reverse primer	N/A	64.72	-4.72	1	8006	0.0899511	No
E	Reverse primer	N/A	64.72	-4.72	1	18	0.000202238	No
E	Reverse primer	N/A	28.8	31.2	16	2	2.25e-05	Yes
E	Reverse primer	N/A	61.3	-1.3	3	1	1.12e-05	Yes
E	Reverse Primer	N/A	62.63	-2.63	2	5	5.62e-05	Yes
E	Reverse primer	N/A	62.8	-2.8	2	1	1.12e-05	Yes
E	Reverse Primer	N/A	N/A	N/A	22	4	4.49e-05	Yes
E	Reverse primer	N/A	64.72	-4.72	1	49	0.000550537	Yes
E	Reverse Primer	N/A	64.72	-4.72	1	4	4.49e-05	Yes
E	Reverse primer	N/A	59.2	0.8	4	1	1.12e-05	Yes
E	Reverse Primer	N/A	60.85	-0.85	2	2	2.25e-05	No
E	Reverse Primer	N/A	60.2	-0.2	2	2	2.25e-05	No
E	Reverse primer	N/A	63.01	-3.01	1	974	0.0109433	No
E	Reverse primer	N/A	60.33	-0.33	1	1	1.12e-05	No
E	Reverse primer	N/A	60.33	-0.33	1	3	3.37e-05	No
E	Reverse Primer	N/A	60.34	-0.34	3	1	1.12e-05	Yes
E	Reverse Primer	N/A	62.6278	-2.62783	2	2	2.25e-05	No
E	Reverse Primer	N/A	60.85	-0.85	2	2	2.25e-05	No
E	Reverse Primer	N/A	60.85	-0.85	2	1	1.12e-05	No
E	Reverse Primer	N/A	60.85	-0.85	2	1	1.12e-05	No
E	Reverse Primer	N/A	63.01	-3.01	1	1	1.12e-05	No
E	Reverse primer	N/A	63.01	-3.01	1	2222	0.0249652	No
E	Reverse primer	N/A	63.01	-3.01	1	513	0.00576379	No
E	Reverse Primer	N/A	62.63	-2.63	2	12	0.000134826	No
E	Reverse primer	N/A	64.72	-4.72	1	19	0.000213474	No
E	Reverse primer	N/A	64.72	-4.72	1	142	0.00159544	No
E	Reverse Primer	N/A	64.72	-4.72	1	426	0.00478631	No
E	Reverse Primer	N/A	62.21	-2.21	3	1	1.12e-05	Yes
E	Reverse Primer	N/A	62.63	-2.63	2	1	1.12e-05	No
E	Reverse Primer	N/A	63.01	-3.01	1	2	2.25e-05	No
E	Reverse primer	AY.85 sublineage of Delta variant of concern	63.01	-3.01	1	19031	0.213822	No
E	Reverse primer	N/A	63.01	-3.01	1	117	0.00131455	No
E	Reverse primer	N/A	63.01	-3.01	1	611	0.00686487	No
E	Reverse Primer	N/A	64.72	-4.72	1	11	0.00012359	No
E	Reverse primer	N/A	64.72	-4.72	1	288	0.00323581	No
E	Reverse primer	N/A	64.722	-4.72204	1	5	5.62e-05	No
E	Reverse Primer	N/A	N/A	N/A	23	4	4.49e-05	Yes
E	Reverse Primer	N/A	62.21	-2.21	3	7	7.86e-05	Yes
E	Reverse Primer	N/A	62.63	-2.63	2	2	2.25e-05	Yes
E	Reverse Primer	N/A	58.48	1.52	3	1	1.12e-05	Yes
E	Reverse Primer	N/A	60.85	-0.85	2	1	1.12e-05	Yes
E	Reverse Primer	N/A	60.85	-0.85	2	1	1.12e-05	Yes
E	Reverse primer	N/A	62	-2	2	2	2.25e-05	Yes
E	Reverse Primer	N/A	60.85	-0.85	2	2	2.25e-05	Yes
E	Reverse primer	N/A	62.6278	-2.62783	2	9	0.000101119	Yes
E	Reverse Primer	N/A	60.85	-0.85	2	5	5.62e-05	Yes
E	Reverse primer	N/A	60.85	-0.85	2	17	0.000191003	Yes
E	Reverse primer	N/A	62	-2	2	3	3.37e-05	Yes
E	Reverse Primer	N/A	42.8887	17.1113	12	1	1.12e-05	Yes
E	Reverse Primer	N/A	60.2	-0.2	2	1	1.12e-05	Yes
E	Reverse Primer	N/A	63.01	-3.01	1	68	0.000764011	Yes
E	Reverse primer	N/A	63.01	-3.01	1	9895	0.111175	Yes
E	Reverse primer	N/A	63.01	-3.01	1	504	0.00566267	Yes
E	Reverse primer	N/A	63.01	-3.01	1	64	0.000719069	Yes
E	Reverse Primer	N/A	62.63	-2.63	2	1	1.12e-05	No
E	Reverse Primer	N/A	57.3	2.7	5	1	1.12e-05	Yes
E	Reverse primer	N/A	64.72	-4.72	1	48	0.000539302	No
E	Reverse primer	N/A	64.72	-4.72	1	891	0.0100108	No
E	Reverse primer	N/A	64.72	-4.72	1	7	7.86e-05	No
E	Reverse Primer	N/A	62.63	-2.63	2	1	1.12e-05	No
E	Reverse Primer	N/A	64.41	-4.41	2	1	1.12e-05	No
E	Reverse Primer	N/A	64.41	-4.41	2	1	1.12e-05	No
E	Reverse Primer	N/A	2.22204	57.778	19	1	1.12e-05	Yes
E	Reverse Primer	N/A	64.72	-4.72	1	10	0.000112355	No
E	Reverse primer	N/A	64.72	-4.72	1	259	0.00290998	No
E	Reverse Primer	N/A	64.72	-4.72	1	6	6.74e-05	No
E	Reverse Primer	N/A	62.6278	-2.62783	2	1	1.12e-05	No
E	Reverse Primer	N/A	64.07	-4.07	3	1	1.12e-05	Yes
E	Reverse primer	N/A	64.72	-4.72	1	7	7.86e-05	No
E	Reverse primer	N/A	64.72	-4.72	1	22	0.00024718	No
E	Reverse Primer	N/A	62.21	-2.21	3	4	4.49e-05	Yes
E	Reverse Primer	N/A	64.41	-4.41	2	2	2.25e-05	No
E	Reverse Primer	N/A	62.6278	-2.62783	2	2	2.25e-05	No
E	Reverse primer	N/A	64.72	-4.72	1	9	0.000101119	No
E	Reverse primer	N/A	64.72	-4.72	1	214	0.00240439	No
E	Reverse Primer	N/A	62.21	-2.21	3	1	1.12e-05	Yes
E	Reverse Primer	N/A	61.75	-1.75	4	1	1.12e-05	Yes
E	Reverse Primer	N/A	62.63	-2.63	2	4	4.49e-05	No
E	Reverse primer	N/A	64.72	-4.72	1	26	0.000292122	No
E	Reverse primer	N/A	64.722	-4.72204	1	5	5.62e-05	No
E	Reverse Primer	N/A	60.34	-0.34	3	1	1.12e-05	Yes
E	Reverse Primer	N/A	62.6278	-2.62783	2	1	1.12e-05	No
E	Reverse Primer	N/A	64.72	-4.72	1	47	0.000528067	No
E	Reverse primer	N/A	62.45	-2.45	1	2	2.25e-05	No
