# Supplementary material for: Monitoring SARS-CoV-2 genetic variability: A post-market surveillance workflow for combined bioinformatic and laboratory evaluation of commercial RT-PCR assay performance
Source: PLoS One. 2024 Jan 12;19(1):e0294271. doi: 10.1371/journal.pone.0294271 (PMC10786374; doi:10.1371/journal.pone.0294271)
Supplement: S4 Table — (XLSX) [file pone.0294271.s004.xlsx]

## Sheet: Disclaimer
Disclaimer: This supplementary material is hosted by PLOS ONE as supporting information alongside the article "Monitoring SARS-CoV-2 genetic variability: A post-market surveillance workflow for combined bioinformatic and laboratory evaluation of commercial RT-PCR assay performance", on behalf of the authors, who remain responsible for the accuracy and appropriateness of the content. The same stan…

## Sheet: all results
sequence ID	oligonucleotide of E target	oligonucleotide of RdRp target
hCoV-19/Argentina/PAIS-D0075/20202020-09-14|2021-03-29|EPI_ISL_1396344	R	F
hCoV-19/Argentina/PAIS-D0082/20202020-10-16|2021-03-29|EPI_ISL_1396351	R	F
hCoV-19/Argentina/PAIS-D0084/20202020-10-17|2021-03-29|EPI_ISL_1396353	R	F
hCoV-19/Argentina/PAIS-D0087/20212021-01-26|2021-03-29|EPI_ISL_1396356	R	F
hCoV-19/Austria/CeMM4471/2020|EPI_ISL_1209327|2020-11-12	R	F
hCoV-19/Austria/CeMM4472/2020|EPI_ISL_1209328|2020-11-12	R	F
hCoV-19/Canada/ON-PHL-20-03677/2020|EPI_ISL_775161|2020-11	F	P
hCoV-19/Canada/ON-PHL-20-03678/2020|EPI_ISL_775162|2020-11	F	P
hCoV-19/Canada/ON-PHL-20-03679/2020|EPI_ISL_775163|2020-11	F	P
hCoV-19/Canada/ON-PHL-21-00416/2020|EPI_ISL_1183142|2020-12-01	F	P
hCoV-19/Canada/ON-PHL-21-02749/2021|EPI_ISL_1230652|2021-01-01	P	R
hCoV-19/Denmark/DCGC-18472/2020|EPI_ISL_749986|2020-12-07	F	R
hCoV-19/Denmark/DCGC-25036/2020|EPI_ISL_795136|2020-12-28	R	P
hCoV-19/Denmark/DCGC-9315/2020|EPI_ISL_668904|2020-11-16	P	P
hCoV-19/England/ALDP-100AC3C/2021|EPI_ISL_874325|2021-01-12	R	P
hCoV-19/England/ALDP-A50DD3/2020|EPI_ISL_597644|2020-10-07	R	R
hCoV-19/England/ALDP-A6DA63/2020|EPI_ISL_607713|2020-10-14	R	R
hCoV-19/England/ALDP-B1CD0F/2020|EPI_ISL_645642|2020-11-01	R	R
hCoV-19/England/ALDP-B5D977/2020|EPI_ISL_705532|2020-11-09	R	P
hCoV-19/England/ALDP-B74145/2020|EPI_ISL_664902|2020-11-12	R	F
hCoV-19/England/ALDP-B76538/2020|EPI_ISL_723768|2020-11-12	R	R
hCoV-19/England/ALDP-B76FFE/2020|EPI_ISL_723837|2020-11-12	R	R
hCoV-19/England/ALDP-BB5263/2020|EPI_ISL_701716|2020-11-21	R	P
hCoV-19/England/ALDP-BC81AC/2020|EPI_ISL_915953|2020-11-22	R	R
hCoV-19/England/ALDP-C04AE4/2020|EPI_ISL_720722|2020-12-04	R	R
hCoV-19/England/ALDP-C3A60F/2020|EPI_ISL_731549|2020-12-09	R	R
hCoV-19/England/ALDP-C3BA20/2020|EPI_ISL_731170|2020-12-10	R	R
hCoV-19/England/CAMC-134DA03/2021|EPI_ISL_1244863|2021-02-26	F	R
hCoV-19/England/CAMC-139C0E5/2021|EPI_ISL_1276006|2021-03-05	F	R
hCoV-19/England/CAMC-13A48D3/20212021-03-06|2021-03-24|EPI_ISL_1332661	F	R
hCoV-19/England/CAMC-13A4C04/2021|EPI_ISL_1275728|2021-03-05	F	R
hCoV-19/England/CAMC-13A5632/2021|EPI_ISL_1275782|2021-03-08	F	R
hCoV-19/England/CAMC-13A59EE/2021|EPI_ISL_1275852|2021-03-08	F	R
hCoV-19/England/CAMC-B07AB5/2020|EPI_ISL_643546|2020-10-29	R	P
hCoV-19/England/CAMC-B09DBA/2020|EPI_ISL_673161|2020-10-30	R	P
hCoV-19/England/LIVE-DC486D/2020|EPI_ISL_703150|2020-11-10	R	R
hCoV-19/England/LIVE-DC7EA4/2020|EPI_ISL_702729|2020-11-16	R	R
hCoV-19/England/LIVE-DCB972/2020|EPI_ISL_724442|2020-11-25	R	R
hCoV-19/England/MILK-9758E7/2020|EPI_ISL_552648|2020-08-20	P	R
hCoV-19/England/MILK-D1ABD8/2020|EPI_ISL_799808|2020-12-21	R	R
hCoV-19/England/QEUH-9F3395/2020|EPI_ISL_588625|2020-09-24	F	P
hCoV-19/England/QEUH-9FA510/2020|EPI_ISL_588169|2020-09-29	F	P
hCoV-19/England/QEUH-A9F0A2/2020|EPI_ISL_721557|2020-10-20	F	F
hCoV-19/England/QEUH-C32E69/2020|EPI_ISL_733990|2020-12-11	R	P
hCoV-19/England/QEUH-C32EB4/2020|EPI_ISL_734100|2020-12-11	R	P
hCoV-19/England/QEUH-C32F1B/2020|EPI_ISL_733986|2020-12-11	R	P
hCoV-19/England/QEUH-C32F2A/2020|EPI_ISL_734152|2020-12-11	R	P
hCoV-19/France/GE-IPP11351/2020|EPI_ISL_792043|2020-12-26	F	P
hCoV-19/France/GE-IPP11353/2020|EPI_ISL_792045|2020-12-24	F	P
hCoV-19/France/GE-IPP11359/2020|EPI_ISL_792050|2020-12-21	F	P
hCoV-19/France/GE-IPP11360/2020|EPI_ISL_792051|2020-12-21	F	P
hCoV-19/Germany/TH-RKI-I-034981/2021|EPI_ISL_1280815|2021-03-03	F	F
hCoV-19/India/IK42/2020|EPI_ISL_508370|2020-05-04	F	R
hCoV-19/India/MH-NIV-206415/2020|EPI_ISL_577666|2020-09-10	F	F
hCoV-19/India/NIV-5104/2020|EPI_ISL_454537|2020-03-26	P	F
hCoV-19/India/NIV-5104/2020|EPI_ISL_454537|2020-03-26	P	F
hCoV-19/India/OR-ILSGS00133/2020|EPI_ISL_1063820|2020-07-03	F	R
hCoV-19/Lebanon/S6_766/2020|EPI_ISL_450513|2020-03-09	R	F
hCoV-19/Mexico/CMX-IMSS_K4/2020|EPI_ISL_1096141|2020-12-10	R	R
hCoV-19/Namibia/N2045/2020|EPI_ISL_1208960|2020-11-01	F	P
hCoV-19/Namibia/N2049/2020|EPI_ISL_1208969|2020-10-01	F	P
hCoV-19/Netherlands/GE-RIVM-20327/2020|EPI_ISL_723458|2020-12-05	F	R
hCoV-19/Netherlands/GE-RIVM-20348/2020|EPI_ISL_723467|2020-12-02	F	R
hCoV-19/Netherlands/LI-MUMC-465/2021|EPI_ISL_1120279|2021-01-14	F	R
hCoV-19/Netherlands/LI-MUMC-465/2021|EPI_ISL_1120279|2021-01-14	F	R
hCoV-19/Netherlands/NH-RIVM-18148/20212021-03-12|2021-03-26|EPI_ISL_1370492	F	F
hCoV-19/Netherlands/NH-RIVM-19860/20212021-02-08|2021-04-02|EPI_ISL_1457012	R	F
hCoV-19/Netherlands/NH-RIVM-19999/20212021-03-09|2021-04-02|EPI_ISL_1457117	F	F
hCoV-19/Netherlands/UT-RIVM-20661/20212021-03-13|2021-04-02|EPI_ISL_1457329	R	F
hCoV-19/Nigeria/CV889/2021|EPI_ISL_1242009|2021-02-11	F	R
hCoV-19/Norway/3567/2021|EPI_ISL_1118306|2021-01-30	F	R
hCoV-19/Norway/3868/2021|EPI_ISL_1192188|2021-02-16	F	R
hCoV-19/Poland/NIPH-NIH_ECDC-473/2021|EPI_ISL_1239700|2021-02-11	F	R
hCoV-19/Poland/PL_P37/2021|EPI_ISL_1265425|2021-01-13	F	P
hCoV-19/Poland/Pomorskie_MWB_34/2021|EPI_ISL_1229405|2021-01-03	F	P
hCoV-19/Scotland/CVR5672/2020|EPI_ISL_651897|2020-11-08	R	P
hCoV-19/Sierra Leone/KGH-G-8625/2020|EPI_ISL_512816|2020-04-10	R	P
hCoV-19/Slovenia/17-011349-KR/2021|EPI_ISL_1112161|2021-02-01	F	P
hCoV-19/Slovenia/73279/2021|EPI_ISL_1118867|2021-02-10	F	P
hCoV-19/Slovenia/73900/2021|EPI_ISL_1118865|2021-02-10	F	P
hCoV-19/Slovenia/78146/2021|EPI_ISL_1118862|2021-02-12	F	P
hCoV-19/Slovenia/78846/2021|EPI_ISL_1118861|2021-02-13	F	P
hCoV-19/Slovenia/92156/2021|EPI_ISL_1210514|2021-02-19	F	P
hCoV-19/South Africa/LR00146/2020|EPI_ISL_514414|2020-07-20	F	R
hCoV-19/South Africa/N00082/2020|EPI_ISL_623062|2020-08-11	R	R
hCoV-19/Sweden/SE00115584/2021|EPI_ISL_1198765|2021-01-04	F	P
hCoV-19/Sweden/SE00115584/2021|EPI_ISL_1198765|2021-01-04	R	P
hCoV-19/Sweden/SE00116616/2021|EPI_ISL_1198016|2021-01-05	F	P
hCoV-19/Sweden/SE00117356/2021|EPI_ISL_1198325|2021-01-04	F	R
hCoV-19/Sweden/SE00183444/2021|EPI_ISL_1199522|2021-01-25	F	P
hCoV-19/Turkey/HSGM-5207/2021|EPI_ISL_1183643|2021-02-19	R	P
hCoV-19/USA/CA-CDC-FG-005805/20212021-03-05|2021-04-02|EPI_ISL_1458558	F	R
hCoV-19/USA/CA-CDC-FG-006209/20212021-03-08|2021-04-02|EPI_ISL_1458773	F	R
hCoV-19/USA/CA-CDC-FG-010262/20212021-03-15|2021-04-02|EPI_ISL_1457913	R	P
hCoV-19/USA/CA-CDC-LC0024412/20212021-02-22|2021-03-23|EPI_ISL_1320090	R	R
hCoV-19/USA/CA-CZB-26880/2021|EPI_ISL_1235215|2021-02-02	F	P
hCoV-19/USA/CA-RD-RA01953/2021|EPI_ISL_1010150|2021-01-27	F	P
hCoV-19/USA/CA-RD-RA03815/2021|EPI_ISL_1026950|2021-02-03	F	P
hCoV-19/USA/CA-RD-RA03988/2021|EPI_ISL_1027063|2021-02-04	F	R
hCoV-19/USA/CA-RD-RA04055/2021|EPI_ISL_1027023|2021-02-04	F	P
hCoV-19/USA/CA-SC210296/20212021-02-01|2021-03-24|EPI_ISL_1335804	F	P
hCoV-19/USA/CA-SC210324/20212021-02-01|2021-03-24|EPI_ISL_1335827	F	P
hCoV-19/USA/FL-CDC-21957887/2021|EPI_ISL_1114139|2021-02-09	R	P
hCoV-19/USA/FL-CDC-STM-000034723/20212021-03-13|2021-04-01|EPI_ISL_1444252	F	P
hCoV-19/USA/GA-CDC-FG-009901/20212021-03-12|2021-04-02|EPI_ISL_1458442	F	R
hCoV-19/USA/IL-CDC-2-4014754/20212021-03-04|2021-03-23|EPI_ISL_1318424	F	R
hCoV-19/USA/IL-IDPH-COO-I-0001278/20212021-02-25|2021-03-23|EPI_ISL_1323494	F	R
hCoV-19/USA/IL-NM-6844/20212021-02-23|2021-03-25|EPI_ISL_1340836	F	R
hCoV-19/USA/IL-Yale-2226/20212021-03-06|2021-03-27|EPI_ISL_1378789	F	R
hCoV-19/USA/NV-CDC-22292642/2021|EPI_ISL_1253083|2021-02-20	F	P
hCoV-19/USA/NY-MSHSPSP-PV17153/2020|EPI_ISL_802197|2020-08-22	F	P
hCoV-19/USA/NY-PRL-2021_0208_00A08/2021|EPI_ISL_994940|2021-02-05	R	P
hCoV-19/USA/NY-Wadsworth-21028579-01/20212021-02-26|2021-03-30|EPI_ISL_1397822	F	R
hCoV-19/USA/NY-Wadsworth-21028580-01/20212021-02-26|2021-03-30|EPI_ISL_1397635	F	R
hCoV-19/USA/NY-Wadsworth-21033502-01/20212021-03-15|2021-04-03|EPI_ISL_1465740	F	R
hCoV-19/USA/TX-CDC-22314309/2021|EPI_ISL_1253134|2021-02-19	F	R
hCoV-19/USA/TX-DSHS-1884/2020|EPI_ISL_751532|2020-07-08	R	P
hCoV-19/USA/TX-HMH-MCoV-17215/2020|EPI_ISL_1202926|2020-11-05	R	P
hCoV-19/USA/TX-HMH-MCoV-17417/2020|EPI_ISL_1203128|2020-11-09	R	P
hCoV-19/USA/TX-HMH-MCoV-25519/2021|EPI_ISL_1080888|2021-01-21	F	F
hCoV-19/USA/VA-DCLS-3254/20212021-01-06|2021-04-02|EPI_ISL_1461667	F	P
hCoV-19/USA/WA-UW-12149/2020|EPI_ISL_501107|2020-06-25	R	R
hCoV-19/USA/WA-UW-60313/2021|EPI_ISL_1110044|2021-01-29	F	P
hCoV-19/USA/WA-UW-61904/20212021-02-07|2021-03-25|EPI_ISL_1341422	F	P
hCoV-19/Wales/ALDP-1006131/2021|EPI_ISL_892141|2021-01-12	R	R
hCoV-19/Wales/ALDP-109003F/2021|EPI_ISL_994619|2021-01-15	R	R
hCoV-19/Wales/ALDP-BC93E1/2020|EPI_ISL_991313|2020-11-22	R	R
hCoV-19/Wales/ALDP-C04E33/2020|EPI_ISL_767292|2020-12-03	R	R
hCoV-19/Wales/ALDP-C25DF3/2020|EPI_ISL_859534|2020-12-06	R	R
hCoV-19/Wales/ALDP-C8B511/2020|EPI_ISL_859452|2020-12-16	R	R
hCoV-19/Wales/ALDP-CB4B3B/2020|EPI_ISL_859143|2020-12-17	R	R
hCoV-19/Wales/ALDP-CBF954/2020|EPI_ISL_859237|2020-12-19	R	R
hCoV-19/Wales/ALDP-CE22C6/2020|EPI_ISL_858876|2020-12-23	R	R
hCoV-19/Wales/ALDP-CEB1B1/2020|EPI_ISL_858982|2020-12-21	R	R
hCoV-19/Wales/ALDP-CF2A8F/2020|EPI_ISL_858964|2020-12-17	R	R
hCoV-19/Wales/ALDP-DA1444/2020|EPI_ISL_858683|2020-12-29	R	R
hCoV-19/Wales/CAMC-C403F0/2020|EPI_ISL_767138|2020-12-10	R	R
hCoV-19/Wales/PHWC-4931A1/2020|EPI_ISL_725849|2020-11-28	R	R
hCoV-19/Wales/PHWC-499ADD/2020|EPI_ISL_727400|2020-12-05	R	R
hCoV-19/Wales/PHWC-49A6BA/2020|EPI_ISL_727582|2020-12-02	R	R
hCoV-19/Wales/PHWC-49ABF7/2020|EPI_ISL_727661|2020-12-03	R	R
hCoV-19/Wales/PHWC-49ADF1/2020|EPI_ISL_727690|2020-12-03	R	R
hCoV-19/Wales/PHWC-49C1E4/2020|EPI_ISL_742523|2020-12-07	R	R
hCoV-19/Wales/PHWC-49C542/2020|EPI_ISL_742569|2020-12-11	R	R
hCoV-19/Wales/PHWC-49CCB6/2020|EPI_ISL_742672|2020-12-08	R	R
hCoV-19/Wales/PHWC-49D67B/2020|EPI_ISL_742815|2020-12-12	R	R
hCoV-19/Wales/PHWC-49DD3A/2020|EPI_ISL_742902|2020-12-01	R	R
hCoV-19/Wales/PHWC-49FF9C/2020|EPI_ISL_743377|2020-12-11	R	R
hCoV-19/Wales/PHWC-49FFAB/2020|EPI_ISL_743378|2020-12-12	R	R
hCoV-19/Wales/PHWC-4A08E8/2020|EPI_ISL_743511|2020-12-10	R	R
hCoV-19/Wales/PHWC-4A0F89/2020|EPI_ISL_743601|2020-12-13	R	R
hCoV-19/Wales/PHWC-4A0F98/2020|EPI_ISL_743602|2020-12-13	R	R
hCoV-19/Wales/PHWC-4A20FD/2020|EPI_ISL_743847|2020-12-14	R	R
hCoV-19/Wales/PHWC-4A2FC3/2020|EPI_ISL_744039|2020-12-14	R	R
hCoV-19/Wales/PHWC-4A31AE/2020|EPI_ISL_744064|2020-12-14	R	R
hCoV-19/Wales/PHWC-4A340F/2020|EPI_ISL_744099|2020-12-14	R	R
hCoV-19/Wales/PHWC-4A3609/2020|EPI_ISL_744118|2020-12-15	R	R
hCoV-19/Wales/PHWC-4A3751/2020|EPI_ISL_744132|2020-12-15	R	R
hCoV-19/Wales/PHWC-4A432F/2020|EPI_ISL_763765|2020-12-16	R	R
hCoV-19/Wales/PHWC-4A49B4/2020|EPI_ISL_764753|2020-12-09	R	R
hCoV-19/Wales/PHWC-4A49C3/2020|EPI_ISL_763760|2020-12-09	R	R
hCoV-19/Wales/PHWC-4A577D/2020|EPI_ISL_764916|2020-12-16	R	R
hCoV-19/Wales/PHWC-4A5A0B/2020|EPI_ISL_764947|2020-12-17	R	R
hCoV-19/Wales/PHWC-4A6D89/2020|EPI_ISL_814757|2020-12-21	R	R
hCoV-19/Wales/PHWC-4A730E/2020|EPI_ISL_814826|2020-12-01	R	R
hCoV-19/Wales/PHWC-4A784B/2020|EPI_ISL_814894|2020-12-14	R	R
hCoV-19/Wales/PHWC-4A785A/2020|EPI_ISL_814895|2020-12-14	R	R
hCoV-19/Wales/PHWC-4A817C/2020|EPI_ISL_814984|2020-12-21	R	R
hCoV-19/Wales/PHWC-4A8507/2020|EPI_ISL_814311|2020-12-21	R	R
hCoV-19/Wales/PHWC-4A88A4/2020|EPI_ISL_815053|2020-12-14	R	R
hCoV-19/Wales/PHWC-4A88D1/2020|EPI_ISL_815055|2020-12-14	R	R
hCoV-19/Wales/PHWC-4A8CA8/2020|EPI_ISL_815090|2020-12-18	R	R
hCoV-19/Wales/PHWC-4A9876/2020|EPI_ISL_815219|2020-12-22	R	R
hCoV-19/Wales/PHWC-4A9A16/2020|EPI_ISL_814376|2020-12-26	R	R
hCoV-19/Wales/PHWC-4A9A8F/2020|EPI_ISL_815231|2020-12-26	R	R
hCoV-19/Wales/PHWC-4A9AAD/2020|EPI_ISL_815232|2020-12-26	R	R
hCoV-19/Wales/PHWC-4A9DE0/2020|EPI_ISL_822855|2020-12-18	R	R
hCoV-19/Wales/PHWC-4AA927/2020|EPI_ISL_823295|2020-12-17	R	R
hCoV-19/Wales/PHWC-4AAC2E/2020|EPI_ISL_823325|2020-12-18	R	R
hCoV-19/Wales/PHWC-4AAF07/2020|EPI_ISL_823351|2020-12-19	R	R
hCoV-19/Wales/PHWC-4ABBE4/2020|EPI_ISL_823465|2020-12-20	R	R
hCoV-19/Wales/PHWC-4ADB79/2020|EPI_ISL_823769|2020-12-28	R	R
hCoV-19/Wales/PHWC-4AE4AA/2020|EPI_ISL_822477|2020-12-25	R	R
hCoV-19/Wales/PHWC-4AE598/2020|EPI_ISL_822499|2020-12-26	R	R
hCoV-19/Wales/PHWC-4B18D5/2020|EPI_ISL_840645|2020-12-31	R	R
hCoV-19/Wales/PHWC-4B1C33/2020|EPI_ISL_840671|2020-12-31	R	R
hCoV-19/Wales/PHWC-4B2F1B/2021|EPI_ISL_840866|2021-01-06	R	R
hCoV-19/Wales/PHWC-4B492A/2021|EPI_ISL_841170|2021-01-04	R	R
hCoV-19/Wales/PHWC-4B7259/2021|EPI_ISL_841700|2021-01-09	R	R
hCoV-19/Wales/PHWC-4B95F4/2021|EPI_ISL_867649|2021-01-12	R	R
hCoV-19/Wales/PHWC-4C5829/2021|EPI_ISL_999963|2021-02-03	F	R
HG998993	F	F
MT872496	R	P
MW425018	R	P
MW681504	R	P
MW728166	F	R
MW733359	F	P
MW733410	F	R
MW739412	F	P
MW768014	F	R
MW792767	F	R
hCoV-19/Chile/VS-69325/2021|2021-03-28|2021-04-11|EPI_ISL_1534605	R	P
hCoV-19/Croatia/1225/2021|2021-03-08|2021-04-14|EPI_ISL_1591268	F	R
hCoV-19/France/NOR-IPP08797/2021|2021-04-01|2021-04-16|EPI_ISL_1621845	F	R
hCoV-19/Lithuania/LSMULKKGMMK10C102/2021|2021-03-16|2021-04-11|EPI_ISL_1540617	R	R
hCoV-19/Lithuania/LTU000_NMVRI54653/2021|2021-03-18|2021-04-13|EPI_ISL_1579618	R	R
hCoV-19/Netherlands/NH-RIVM-22883/2021|2021-03-25|2021-04-09|EPI_ISL_1521965	F	F
hCoV-19/Netherlands/NH-RIVM-23029/2021|2021-03-24|2021-04-09|EPI_ISL_1522048	F	F
hCoV-19/Netherlands/ZH-RIVM-23831/2021|2021-03-06|2021-04-15|EPI_ISL_1596712	R	R
hCoV-19/Poland/PL-P929/2021|2021-03-23|2021-04-07|EPI_ISL_1497707	F	P
hCoV-19/Reunion/PIMIT_00895/2021|2021-02-11|2021-04-17|EPI_ISL_1628936	R	P
hCoV-19/Togo/TGS16/2021|2021-02-13|2021-04-08|EPI_ISL_1509099	F	R
hCoV-19/USA/CA-CDC-FG-017926/2021|2021-04-05|2021-04-15|EPI_ISL_1614546	F	P
hCoV-19/USA/CA-CDC-FG-018220/2021|2021-04-06|2021-04-15|EPI_ISL_1614769	F	P
hCoV-19/USA/CA-CDC-LC0034666/2021|2021-03-22|2021-04-12|EPI_ISL_1550095	F	P
hCoV-19/USA/CA-CDC-STM-000039990/2021|2021-03-20|2021-04-08|EPI_ISL_1511872	R	P
hCoV-19/USA/IL-CDC-ASC210011735/2021|2021-03-18|2021-04-12|EPI_ISL_1563081	F	R
hCoV-19/USA/MD-CDC-STM-000042165/2021|2021-03-24|2021-04-13|EPI_ISL_1576038	R	P
hCoV-19/USA/MD-CDC-STM-000045339/2021|2021-03-29|2021-04-13|EPI_ISL_1580937	R	P
hCoV-19/USA/NV-CDC-LC0039183/2021|2021-03-27|2021-04-15|EPI_ISL_1612039	F	P
hCoV-19/USA/TN-CDC-ASC210015898/2021|2021-03-23|2021-04-12|EPI_ISL_1551175	F	P
hCoV-19/USA/WY-WPHL-21018823/2021|2021-03-02|2021-04-13|EPI_ISL_1572380	F	R
MW868915	F	P
MW890982	R	P
MW902428	F	P
MW906625	F	P
MW914359	F	P
MW922996	F	P
MW923646	F	P
hCoV-19/Belgium/UZA-UA-CV2055653302/2021|EPI_ISL_1745178|2021-04-21|2021-04-27	F	P
hCoV-19/England/CAMC-14E6740/2021|EPI_ISL_1653109|2021-04-05|2021-04-20	F	R
hCoV-19/France/NOR-76272579/2021|EPI_ISL_1706431|2021-03-23|2021-04-23	F	R
hCoV-19/France/NOR-IPP08843/2021|EPI_ISL_1675022|2021-04-06|2021-04-22	F	R
hCoV-19/France/NOR-IPP08845/2021|EPI_ISL_1675023|2021|2021-04-22	F	R
hCoV-19/France/NOR-IPP08846/2021|EPI_ISL_1675024|2021-04-06|2021-04-22	F	R
hCoV-19/France/NOR-IPP08847/2021|EPI_ISL_1675025|2021-04-06|2021-04-22	F	R
hCoV-19/France/NOR-IPP09543/2021|EPI_ISL_1788812|2021-04-11|2021-04-29	F	R
hCoV-19/France/NOR-IPP09545/2021|EPI_ISL_1788814|2021-04-11|2021-04-29	F	R
hCoV-19/France/NOR-IPP09546/2021|EPI_ISL_1788815|2021-04-11|2021-04-29	F	R
hCoV-19/France/NOR-IPP10053/2021|EPI_ISL_1789108|2021-04-13|2021-04-29	F	R
hCoV-19/Germany/NW-RKI-I-093438/2021|EPI_ISL_1727815|2021-04-16|2021-04-26	P	P
hCoV-19/Germany/ST-MD1980/2020|EPI_ISL_1670249|2021-03-26|2021-04-21	F	P
hCoV-19/Italy/EMR-115443-020-01/2021|EPI_ISL_1669857|2021-03|2021-04-21	F	R
hCoV-19/Netherlands/DR-RIVM-26405/2021|EPI_ISL_1705878|2021-04-08|2021-04-23	F	F
hCoV-19/Netherlands/OV-RIVM-26582/2021|EPI_ISL_1706055|2021-04-06|2021-04-23	R	F
hCoV-19/Netherlands/OV-RIVM-27166/2021|EPI_ISL_1791607|2021-04-06|2021-04-29	P	F
hCoV-19/Switzerland/BL-ETHZ-571498/2021|EPI_ISL_1659028|2021-04-08|2021-04-20	R	R
hCoV-19/USA/CA-CDC-QDX23761742/2021|EPI_ISL_1738599|2021-04-07|2021-04-26	F	P
hCoV-19/USA/CA-SEARCH-15015/2021|EPI_ISL_1812223|2021-01-12|2021-04-30	F	P
hCoV-19/USA/CT-Yale-2961/2021|EPI_ISL_1793386|2021-03-22|2021-04-29	F	R
hCoV-19/USA/NY-PRL-2021_0412_00K03/2021|EPI_ISL_1635453|2021-04-08|2021-04-19	F	R
hCoV-19/USA/NY-PRL-2021_0414_00F20/2021|EPI_ISL_1633805|2021-04-12|2021-04-19	F	R
hCoV-19/USA/NY-PRL-2021_0414_00G20/2021|EPI_ISL_1633953|2021-04-12|2021-04-19	F	R
hCoV-19/USA/NY-PRL-2021_0415_01D04/2021|EPI_ISL_1634197|2021-04-14|2021-04-19	F	R
hCoV-19/USA/TN-CDC-QDX23614111/2021|EPI_ISL_1668854|2021-04-04|2021-04-21	F	P
hCoV-19/USA/TX-CDC-ASC210043137/2021|EPI_ISL_1735899|2021-04-02|2021-04-26	F	P
hCoV-19/USA/TX-CDC-FG-023189/2021|EPI_ISL_1734513|2021-04-04|2021-04-26	F	P
hCoV-19/USA/WA-PHL-000483/2021|EPI_ISL_1747420|2021-04-16|2021-04-27	F	P
MW941387	R	P
MW966997	F	R
MW987740	F	P
MW988924	F	P
MZ003160	F	P
MZ030483	F	P
MZ034071	F	P
OA992434	F	P
OA992915	F	P
OA995920	R	R
OB983503	R	R
OB992445	R	P
OB993622	R	R
OD898626	R	P
OD908317	R	R
OD909264	F	F
OD909692	R	R
OD909920	R	R
OD910713	R	P
OD910722	R	P
OD911041	R	P
hCoV-19/Canada/ON-PHL-21-12844/2021|EPI_ISL_2012991|2021-04|2021-05-11	F	R
hCoV-19/Denmark/DCGC-52913/2021|EPI_ISL_1860967|2021-03-15|2021-05-04	R	R
hCoV-19/Denmark/DCGC-53377/2021|EPI_ISL_1861431|2021-03-08|2021-05-04	R	R
hCoV-19/Denmark/DCGC-59703/2021|EPI_ISL_1868274|2021-03-08|2021-05-04	R	R
hCoV-19/Denmark/DCGC-72069/2021|EPI_ISL_1880640|2021-03-01|2021-05-04	R	R
hCoV-19/Denmark/DCGC-77359/2021|EPI_ISL_1885959|2021-03-29|2021-05-04	R	P
hCoV-19/Denmark/DCGC-83380/2021|EPI_ISL_1892391|2021-03-08|2021-05-04	R	R
hCoV-19/Denmark/DCGC-84177/2021|EPI_ISL_1893343|2021-03-15|2021-05-04	R	R
hCoV-19/Denmark/DCGC-84487/2021|EPI_ISL_1893762|2021-03-08|2021-05-04	R	R
hCoV-19/England/ALDP-1560E84/2021|EPI_ISL_2091607|2021-05-05|2021-05-14	R	R
hCoV-19/England/CAMC-133CD68/2021|EPI_ISL_1831485|2021-02-26|2021-05-03	F	R
hCoV-19/England/MILK-152AC13/2021|EPI_ISL_2006523|2021-04-21|2021-05-11	F	R
hCoV-19/England/MILK-153D3BE/2021|EPI_ISL_1829234|2021-04-24|2021-05-03	F	R
hCoV-19/England/MILK-155F662/2021|EPI_ISL_2092078|2021-05-05|2021-05-14	F	R
hCoV-19/England/RAND-152AD89/2021|EPI_ISL_2005619|2021-04-20|2021-05-11	F	R
hCoV-19/England/RAND-152B23E/2021|EPI_ISL_2005733|2021-04-20|2021-05-11	F	R
hCoV-19/England/RAND-152B4FC/2021|EPI_ISL_1830218|2021-04-20|2021-05-03	F	R
hCoV-19/Germany/BE-ChVir-LB-210409-8363/2021|EPI_ISL_1905181|2021-04-02|2021-05-04	F	P
hCoV-19/Germany/un-RKI-I-100087/2021|EPI_ISL_1845834|2021-04-05|2021-05-03	P	R
hCoV-19/Germany/un-RKI-I-100145/2021|EPI_ISL_1845886|2021-04-05|2021-05-03	R	R
hCoV-19/Germany/un-RKI-I-100389/2021|EPI_ISL_1846111|2021-04-05|2021-05-03	R	R
hCoV-19/Germany/un-RKI-I-100429/2021|EPI_ISL_1846150|2021-04-05|2021-05-03	P	R
hCoV-19/Germany/un-RKI-I-100471/2021|EPI_ISL_1846188|2021-04-05|2021-05-03	F	R
hCoV-19/Ghana/NMIMR-NTRA-21-8945/2021|EPI_ISL_2001069|2021-03-16|2021-05-09	F	R
hCoV-19/Ghana/NMIMR-TRA-21-13568/2021|EPI_ISL_2001077|2021-03-15|2021-05-09	F	R
hCoV-19/Ghana/NMIMR-TRA-21-6410/2021|EPI_ISL_2001078|2021-03-15|2021-05-09	F	R
hCoV-19/India/DEL-NCDC-INSACOG-130924/2021|EPI_ISL_1908694|2021-03-02|2021-05-04	F	R
hCoV-19/India/DEL-NCDC-INSACOG-130925/2021|EPI_ISL_1908695|2021-03-02|2021-05-04	F	R
hCoV-19/Japan/PG-35422/2021|EPI_ISL_1934010|2021-04-01|2021-05-06	F	P
hCoV-19/Luxembourg/LNS0764289/2021|EPI_ISL_1917887|2021-04-23|2021-05-05	F	R
hCoV-19/Luxembourg/LNS0850363/2021|EPI_ISL_1917079|2021-04-21|2021-05-05	F	R
hCoV-19/Luxembourg/LNS2106735/2021|EPI_ISL_1916581|2021-04-22|2021-05-05	F	R
hCoV-19/Luxembourg/LNS2525553/2021|EPI_ISL_1917078|2021-04-21|2021-05-05	F	R
hCoV-19/Luxembourg/LNS3777891/2021|EPI_ISL_1918245|2021-04-19|2021-05-05	F	R
hCoV-19/Luxembourg/LNS5244072/2021|EPI_ISL_1917077|2021-04-21|2021-05-05	F	R
hCoV-19/Luxembourg/LNS6809300/2021|EPI_ISL_1916836|2021-04-12|2021-05-05	F	R
hCoV-19/Luxembourg/LNS9957247/2021|EPI_ISL_1916590|2021-04-23|2021-05-05	F	R
hCoV-19/Netherlands/NH-RIVM-31093/2021|EPI_ISL_2094247|2021-05-01|2021-05-14	R	F
hCoV-19/Portugal/PT6638/2021|EPI_ISL_1853492|2021-04-15|2021-05-03	P	P
hCoV-19/Spain/CT-BST9961501047/2021|EPI_ISL_1915805|2021-04-12|2021-05-05	F	R
hCoV-19/Spain/CT-HUGTiPM013OD1D9/2021|EPI_ISL_1892959|2021-04-16|2021-05-04	F	R
hCoV-19/USA/FL-CDC-FG-025361/2021|EPI_ISL_2038183|2021-04-13|2021-05-12	P	R
hCoV-19/USA/FL-CDC-FG-026732/2021|EPI_ISL_1839092|2021-04-15|2021-05-03	F	P
hCoV-19/USA/NY-CDC-QDX24236188/2021|EPI_ISL_2047239|2021-04-20|2021-05-12	F	R
hCoV-19/USA/NY-PRL-2021_0426_00B11/2021|EPI_ISL_1828079|2021-04-23|2021-05-03	F	R
hCoV-19/USA/NY-PRL-2021_0429_01E23/2021|EPI_ISL_1828518|2021-04-27|2021-05-03	F	R
hCoV-19/USA/TN-CDC-ASC210026541/2021|EPI_ISL_1925111|2021-03-30|2021-05-06	F	P
hCoV-19/USA/TN-CDC-ASC210026543/2021|EPI_ISL_1925113|2021-03-30|2021-05-06	F	P
hCoV-19/USA/TN-CDC-ASC210051562/2021|EPI_ISL_1836577|2021-04-08|2021-05-03	F	P
hCoV-19/USA/TN-CDC-FG-026044/2021|EPI_ISL_1839841|2021-04-19|2021-05-03	F	P
hCoV-19/USA/VA-CAV_VAS3N_00000144_02/2021|EPI_ISL_1856074|2021|2021-05-04	F	R
hCoV-19/USA/VA-CAV_VAS3N_00000145_02/2021|EPI_ISL_1856075|2021|2021-05-04	F	R
hCoV-19/USA/VA-CAV_VAS3N_00000208_01/2021|EPI_ISL_1856136|2021-02|2021-05-04	F	R
hCoV-19/USA/VA-CAV_VAS3N_00000214_01/2021|EPI_ISL_1856141|2021-02|2021-05-04	F	R
hCoV-19/USA/VA-CAV_VAS3N_00000246_02/2021|EPI_ISL_1856171|2021-03|2021-05-04	F	R
hCoV-19/USA/VA-CAV_VAS3N_00000252_01/2021|EPI_ISL_1856177|2021-03|2021-05-04	F	R
hCoV-19/USA/VA-CAV_VAS3N_00000439_01/2021|EPI_ISL_1856335|2021-03|2021-05-04	F	R
hCoV-19/USA/VA-CAV_VAS3N_00000525_01/2021|EPI_ISL_1856414|2021-03|2021-05-04	F	R
hCoV-19/Canada/ABPHL-03417/2021|EPI_ISL_2163660|2021-02-09|2021-05-19	F	P
hCoV-19/Canada/ABPHL-07636/2021|EPI_ISL_2166162|2021-03-01|2021-05-19	F	R
hCoV-19/Canada/ABPHL-08130/2021|EPI_ISL_2166525|2021-03-09|2021-05-19	F	R
hCoV-19/Canada/ABPHL-08376/2021|EPI_ISL_2166667|2021-02-27|2021-05-19	F	R
hCoV-19/Canada/ABPHL-08482/2021|EPI_ISL_2166766|2021-03-08|2021-05-19	F	R
hCoV-19/Canada/ABPHL-08853/2021|EPI_ISL_2167087|2021-03-12|2021-05-19	F	R
hCoV-19/Canada/ABPHL-08856/2021|EPI_ISL_2167090|2021-03-11|2021-05-19	F	R
hCoV-19/Canada/ABPHL-08907/2021|EPI_ISL_2167127|2021-03-12|2021-05-19	F	R
hCoV-19/Canada/ABPHL-09212/2021|EPI_ISL_2167356|2021-03-11|2021-05-19	F	R
hCoV-19/Canada/ABPHL-09587/2021|EPI_ISL_2167640|2021-03-10|2021-05-19	F	R
hCoV-19/Canada/ABPHL-09703/2021|EPI_ISL_2167721|2021-03-14|2021-05-19	F	R
hCoV-19/Canada/ABPHL-09714/2021|EPI_ISL_2167726|2021-03-14|2021-05-19	F	R
hCoV-19/Canada/ABPHL-09760/2021|EPI_ISL_2167759|2021-03-15|2021-05-19	F	R
hCoV-19/Canada/ABPHL-09780/2021|EPI_ISL_2167775|2021-03-15|2021-05-19	F	R
hCoV-19/Canada/ABPHL-09806/2021|EPI_ISL_2167793|2021-03-15|2021-05-19	F	R
hCoV-19/Canada/ABPHL-09863/2021|EPI_ISL_2167836|2021-03-21|2021-05-19	F	R
hCoV-19/Canada/ABPHL-09922/2021|EPI_ISL_2167883|2021-03-27|2021-05-19	F	R
hCoV-19/Canada/ABPHL-09928/2021|EPI_ISL_2167888|2021-03-17|2021-05-19	F	R
hCoV-19/Canada/ABPHL-09956/2021|EPI_ISL_2167905|2021-03-19|2021-05-19	F	R
hCoV-19/Canada/ABPHL-09969/2021|EPI_ISL_2167913|2021-03-19|2021-05-19	F	R
hCoV-19/Canada/ABPHL-10263/2021|EPI_ISL_2168131|2021-03-17|2021-05-19	F	R
hCoV-19/Canada/ABPHL-10335/2021|EPI_ISL_2168186|2021-03-22|2021-05-19	F	R
hCoV-19/Canada/ABPHL-10337/2021|EPI_ISL_2168188|2021-03-22|2021-05-19	F	R
hCoV-19/Canada/ABPHL-10339/2021|EPI_ISL_2168190|2021-03-22|2021-05-19	F	R
hCoV-19/Canada/ABPHL-10431/2021|EPI_ISL_2168260|2021-03-17|2021-05-19	F	R
hCoV-19/Canada/ABPHL-10545/2021|EPI_ISL_2168358|2021-03-22|2021-05-19	F	R
hCoV-19/Canada/ABPHL-10569/2021|EPI_ISL_2168381|2021-03-20|2021-05-19	F	R
hCoV-19/Canada/ABPHL-10589/2021|EPI_ISL_2168400|2021-03-21|2021-05-19	F	R
hCoV-19/Canada/ABPHL-11118/2021|EPI_ISL_2168858|2021-03-22|2021-05-19	F	R
hCoV-19/Canada/ABPHL-11625/2021|EPI_ISL_2169296|2021-03-31|2021-05-19	F	P
hCoV-19/Canada/ABPHL-11663/2021|EPI_ISL_2169326|2021-03-31|2021-05-19	F	P
hCoV-19/Canada/ABPHL-12029/2021|EPI_ISL_2169634|2021-03-25|2021-05-19	F	R
hCoV-19/Canada/ON-PHL-21-00257/2020|EPI_ISL_2250317|2020-12|2021-05-25	F	P
hCoV-19/Canada/ON-PHL-21-00278/2020|EPI_ISL_2250321|2020-12|2021-05-25	F	P
hCoV-19/France/IDF-HMN-21042210273/2021|EPI_ISL_2151564|2021-04-18|2021-05-19	F	R
hCoV-19/France/PAC-IHU-4913_Illu1/2021|EPI_ISL_2286803|2021-04|2021-05-26	F	R
hCoV-19/France/PAC-IHU-4913_Illu2/2021|EPI_ISL_2286795|2021-04|2021-05-26	F	R
hCoV-19/France/PAC-IHU-8640_Illu1/2021|EPI_ISL_2288753|2021-04|2021-05-26	F	R
hCoV-19/Germany/BB-RKI-I-153554/2021|EPI_ISL_2264778|2021-05-17|2021-05-25	P	F
hCoV-19/Germany/BE-RKI-I-148266/2021|EPI_ISL_2260061|2021-05-08|2021-05-25	P	F
hCoV-19/Germany/BE-RKI-I-151751/2021|EPI_ISL_2263122|2021-05-12|2021-05-25	F	P
hCoV-19/Germany/BW-RKI-I-158815/2021|EPI_ISL_2314117|2021-05-11|2021-05-28	R	F
hCoV-19/Germany/BW-RKI-I-159012/2021|EPI_ISL_2314286|2021-05-15|2021-05-28	R	F
hCoV-19/Germany/BW-RKI-I-159217/2021|EPI_ISL_2314471|2021-05-15|2021-05-28	R	F
hCoV-19/Germany/BW-RKI-I-161516/2021|EPI_ISL_2316137|2021-05-18|2021-05-28	R	F
hCoV-19/Germany/BW-RKI-I-161686/2021|EPI_ISL_2316319|2021-05-18|2021-05-28	R	F
hCoV-19/Germany/NW-RKI-I-130416/2021|EPI_ISL_2113471|2021-04-29|2021-05-17	P	P
hCoV-19/Germany/NW-RKI-I-139336/2020|EPI_ISL_2123896|2020-11-18|2021-05-17	F	P
hCoV-19/India/DL-KP-48/2020|EPI_ISL_2158585|2020-11-22|2021-05-19	P	R
hCoV-19/India/DL-MCW-KP-21/2020|EPI_ISL_2225593|2020-11-21|2021-05-21	P	P
hCoV-19/Ireland/D-NVRL-t90IRL00753/2021|EPI_ISL_2284264|2021-04-27|2021-05-26	R	P
hCoV-19/Ireland/D-NVRL-t90IRL00897/2021|EPI_ISL_2284263|2021-04-27|2021-05-26	R	P
hCoV-19/Ireland/D-NVRL-t90IRL05367/2021|EPI_ISL_2284369|2021-04-28|2021-05-26	R	P
hCoV-19/Lithuania/S21E377/2021|EPI_ISL_2339732|2021-04-28|2021-05-29	F	R
hCoV-19/Malta/MDxMDH428/2021|EPI_ISL_2105958|2021-05-01|2021-05-16	F	R
hCoV-19/Mexico/SIN-InDRE_FB15070_S2058/2021|EPI_ISL_2283700|2021-05-03|2021-05-26	P	P
hCoV-19/Philippines/PH-PGC-02356/2021|EPI_ISL_2155158|2021-01-07|2021-05-19	P	P
hCoV-19/Philippines/PH-PGC-02361/2021|EPI_ISL_2156637|2021-01-10|2021-05-19	P	P
hCoV-19/Portugal/PT7967/2021|EPI_ISL_2340278|2021-05-05|2021-05-29	F	P
hCoV-19/Sweden/SE1410588112/2021|EPI_ISL_2256117|2021-03-30|2021-05-25	F	P
hCoV-19/USA/CA-CDC-QDX24365075/2021|EPI_ISL_2133568|2021-04-14|2021-05-17	F	P
hCoV-19/USA/CO-CDPHE-2100713072/2021|EPI_ISL_2194876|2021-03-28|2021-05-21	R	P
hCoV-19/USA/CT-Yale-4781/2021|EPI_ISL_2159673|2021-05-03|2021-05-19	F	R
hCoV-19/USA/GA-EHC-1124H/2021|EPI_ISL_2107381|2021-02-02|2021-05-16	F	R
hCoV-19/USA/GA-EHC-1127K/2021|EPI_ISL_2107378|2021-02-07|2021-05-16	F	R
hCoV-19/USA/GA-EHC-457Q/2021|EPI_ISL_2321496|2021-01-05|2021-05-28	F	P
hCoV-19/USA/NY-NYCPHL-004581/2021|EPI_ISL_2151368|2021-04-27|2021-05-19	F	R
hCoV-19/USA/NY-NYCPHL-004610/2021|EPI_ISL_2151388|2021-04-29|2021-05-19	F	R
hCoV-19/USA/NY-PRL-0510_01B10/2021|EPI_ISL_2106358|2021-05-07|2021-05-16	F	R
hCoV-19/USA/NY-PRL-0512_00B18/2021|EPI_ISL_2106548|2021-05-10|2021-05-16	F	R
hCoV-19/USA/NY-PRL-0512_00C20/2021|EPI_ISL_2106547|2021-05-11|2021-05-16	F	R
hCoV-19/USA/NY-PRL-2021_0517_00F17/2021|EPI_ISL_2235122|2021-05-14|2021-05-24	F	R
hCoV-19/USA/NY-PRL-2021_0519_00D18/2021|EPI_ISL_2235210|2021-05-18|2021-05-24	F	R
hCoV-19/USA/NY-Wadsworth-21052651-01/2021|EPI_ISL_2274607|2021-04-29|2021-05-26	F	R
hCoV-19/USA/TN-CDC-4118485-001/2021|EPI_ISL_2155840|2021-04-29|2021-05-19	F	P
hCoV-19/USA/TN-CDC-ASC210029934/2021|EPI_ISL_2150490|2021-04-22|2021-05-18	F	P
hCoV-19/USA/TN-CDC-ASC210030082/2021|EPI_ISL_2150393|2021-04-22|2021-05-18	F	P
hCoV-19/USA/TN-CDC-ASC210030084/2021|EPI_ISL_2150395|2021-04-22|2021-05-18	F	P
hCoV-19/USA/TN-CDC-ASC210030092/2021|EPI_ISL_2150402|2021-04-22|2021-05-18	F	P
hCoV-19/USA/TN-CDC-ASC210033908/2021|EPI_ISL_2150129|2021-04-27|2021-05-18	F	P
hCoV-19/USA/TN-CDC-ASC210033915/2021|EPI_ISL_2187569|2021-04-27|2021-05-20	F	P
hCoV-19/USA/TN-CDC-ASC210034250/2021|EPI_ISL_2132535|2021-04-27|2021-05-17	F	P
hCoV-19/USA/TN-CDC-ASC210058262/2021|EPI_ISL_2159395|2021-05-04|2021-05-19	F	P
hCoV-19/USA/TN-CDC-ASC210058263/2021|EPI_ISL_2159396|2021-05-04|2021-05-19	F	P
hCoV-19/USA/TN-CDC-ASC210058264/2021|EPI_ISL_2159397|2021-05-04|2021-05-19	F	P
hCoV-19/USA/TN-CDC-ASC210058329/2021|EPI_ISL_2159311|2021-05-04|2021-05-19	F	P
hCoV-19/USA/TN-CDC-ASC210058336/2021|EPI_ISL_2159317|2021-05-04|2021-05-19	F	P
hCoV-19/USA/TN-CDC-ASC210059657/2021|EPI_ISL_2146348|2021-05-06|2021-05-18	F	P
hCoV-19/USA/TN-CDC-ASC210059718/2021|EPI_ISL_2146392|2021-05-06|2021-05-18	F	P
hCoV-19/USA/TN-CDC-ASC210059720/2021|EPI_ISL_2146394|2021-05-06|2021-05-18	F	P
hCoV-19/USA/TN-CDC-ASC210076043/2021|EPI_ISL_2202910|2021-04-20|2021-05-21	F	P
hCoV-19/USA/TN-CDC-ASC210076047/2021|EPI_ISL_2202921|2021-04-20|2021-05-21	F	P
hCoV-19/USA/TN-CDC-ASC210076049/2021|EPI_ISL_2202929|2021-04-20|2021-05-21	F	P
hCoV-19/USA/TN-CDC-ASC210076099/2021|EPI_ISL_2202996|2021-04-20|2021-05-21	F	P
hCoV-19/USA/TN-CDC-ASC210076123/2021|EPI_ISL_2203019|2021-04-20|2021-05-21	F	P
hCoV-19/USA/TX-HMH-MCoV-36867/2020|EPI_ISL_2207961|2020-12-16|2021-05-21	P	P
hCoV-19/USA/TX-HMH-MCoV-37197/2021|EPI_ISL_2203303|2021-03-25|2021-05-21	F	P
hCoV-19/USA/TX-HMH-MCoV-40325/2020|EPI_ISL_2223507|2020-08-03|2021-05-21	P	R
hCoV-19/USA/WA-CDC-UW21051581444/2021|EPI_ISL_2332851|2021-05-15|2021-05-29	P	P
hCoV-19/Canada/ON-PHL-20-04097/2020|EPI_ISL_2364184|2020-11|2021-06-01	F	P
hCoV-19/Canada/ON-PHL-20-04267/2020|EPI_ISL_2364197|2020-12|2021-06-01	F	P
hCoV-19/Canada/ON-PHL-20-04272/2020|EPI_ISL_2364198|2020-12|2021-06-01	F	P
hCoV-19/Canada/ON-PHL-20-04273/2020|EPI_ISL_2364199|2020-12|2021-06-01	F	P
hCoV-19/France/ARA-HCL021091108601/2021|EPI_ISL_2373721|2021-05-11|2021-06-01	P	P
hCoV-19/France/ARA-HCL021092107701/2021|EPI_ISL_2373795|2021-05-17|2021-06-01	P	P
hCoV-19/France/ARA-HCL021094254701/2021|EPI_ISL_2373904|2021-05-22|2021-06-01	P	P
hCoV-19/France/IDF-SLS762103107896/2021|EPI_ISL_2373986|2021-03-29|2021-06-01	F	F
hCoV-19/France/IDF-SLS762104033313/2021|EPI_ISL_2373987|2021-04-10|2021-06-01	F	R
hCoV-19/Germany/BB-RKI-I-162859/2021|EPI_ISL_2386586|2021-05-20|2021-06-03	P	F
hCoV-19/Germany/BE-RKI-I-165202/2021|EPI_ISL_2388671|2021-05-19|2021-06-03	F	P
hCoV-19/Germany/HE-RKI-I-163316/2021|EPI_ISL_2387009|2021-05-06|2021-06-03	F	P
hCoV-19/Germany/NW-RKI-I-164904/2021|EPI_ISL_2388187|2021-05-22|2021-06-03	P	F
hCoV-19/Germany/NW-RKI-I-169096/2021|EPI_ISL_2469902|2021-05-26|2021-06-10	P	F
hCoV-19/Ghana/NMIMR-NTRA-21-6383/2021|EPI_ISL_2361921|2021-03-13|2021-05-31	F	R
hCoV-19/Ghana/NMIMR-TRA-21-32035/2021|EPI_ISL_2376383|2021-02-18|2021-06-01	F	R
hCoV-19/Ghana/NMIMR-TRA-21-33365/2021|EPI_ISL_2361913|2021-02-20|2021-05-31	F	R
hCoV-19/India/DL-ICMR-210613173/2021|EPI_ISL_2399423|2021-02|2021-06-03	F	R
hCoV-19/India/MH-ICMR-MCL21H824/2021|EPI_ISL_2399422|2021|2021-06-03	F	P
hCoV-19/Lithuania/LTU000_NMRVI_118198/2021|EPI_ISL_2509889|2021-05-21|2021-06-14	P	R
hCoV-19/Lithuania/S21E579/2021|EPI_ISL_2428562|2021-04-28|2021-06-05	F	R
hCoV-19/Luxembourg/LNS0383050/2021|EPI_ISL_2401141|2021-05-14|2021-06-04	F	R
hCoV-19/Luxembourg/LNS0894575/2021|EPI_ISL_2401271|2021-04-26|2021-06-04	F	R
hCoV-19/Luxembourg/LNS1340721/2021|EPI_ISL_2401619|2021-05-14|2021-06-04	F	R
hCoV-19/Luxembourg/LNS1488635/2021|EPI_ISL_2401134|2021-05-12|2021-06-04	F	R
hCoV-19/Luxembourg/LNS1784715/2021|EPI_ISL_2400651|2021-04-30|2021-06-04	F	R
hCoV-19/Luxembourg/LNS1938190/2021|EPI_ISL_2401806|2021-04-28|2021-06-04	F	R
hCoV-19/Luxembourg/LNS2096978/2021|EPI_ISL_2400945|2021-05-17|2021-06-04	F	R
hCoV-19/Luxembourg/LNS2427964/2021|EPI_ISL_2401135|2021-05-12|2021-06-04	F	R
hCoV-19/Luxembourg/LNS2549570/2021|EPI_ISL_2401597|2021-05-12|2021-06-04	F	R
hCoV-19/Luxembourg/LNS2838271/2021|EPI_ISL_2401167|2021-05-17|2021-06-04	F	R
hCoV-19/Luxembourg/LNS2928433/2021|EPI_ISL_2401165|2021-05-17|2021-06-04	F	R
hCoV-19/Luxembourg/LNS3186242/2021|EPI_ISL_2401131|2021-05-12|2021-06-04	F	R
hCoV-19/Luxembourg/LNS3918426/2021|EPI_ISL_2401144|2021-05-14|2021-06-04	F	R
hCoV-19/Luxembourg/LNS3993240/2021|EPI_ISL_2401609|2021-05-14|2021-06-04	F	R
hCoV-19/Luxembourg/LNS4353463/2021|EPI_ISL_2401539|2021-05-10|2021-06-04	F	R
hCoV-19/Luxembourg/LNS5528749/2021|EPI_ISL_2400798|2021-05-17|2021-06-04	F	R
hCoV-19/Luxembourg/LNS5813460/2021|EPI_ISL_2401312|2021-04-27|2021-06-04	F	R
hCoV-19/Luxembourg/LNS6487199/2021|EPI_ISL_2401524|2021-05-10|2021-06-04	F	R
hCoV-19/Luxembourg/LNS6528773/2021|EPI_ISL_2400740|2021-05-10|2021-06-04	F	R
hCoV-19/Luxembourg/LNS6684094/2021|EPI_ISL_2401136|2021-05-12|2021-06-04	F	R
hCoV-19/Luxembourg/LNS6734274/2021|EPI_ISL_2401302|2021-04-27|2021-06-04	F	R
hCoV-19/Luxembourg/LNS6784420/2021|EPI_ISL_2401654|2021-05-17|2021-06-04	F	R
hCoV-19/Luxembourg/LNS6946497/2021|EPI_ISL_2401677|2021-05-18|2021-06-04	F	R
hCoV-19/Luxembourg/LNS7423718/2021|EPI_ISL_2400780|2021-05-14|2021-06-04	F	R
hCoV-19/Luxembourg/LNS8192045/2021|EPI_ISL_2400558|2021-04-26|2021-06-04	F	R
hCoV-19/Luxembourg/LNS8526713/2021|EPI_ISL_2401132|2021-05-12|2021-06-04	F	R
hCoV-19/Luxembourg/LNS8617010/2021|EPI_ISL_2401814|2021-04-30|2021-06-04	F	R
hCoV-19/Luxembourg/LNS8922600/2021|EPI_ISL_2401133|2021-05-12|2021-06-04	F	R
hCoV-19/Luxembourg/LNS9355757/2021|EPI_ISL_2401917|2021-05-10|2021-06-04	F	R
hCoV-19/Luxembourg/LNS9577930/2021|EPI_ISL_2400636|2021-04-29|2021-06-04	F	R
hCoV-19/Luxembourg/LNS9994864/2021|EPI_ISL_2400634|2021-04-29|2021-06-04	F	R
hCoV-19/Netherlands/NB-MVD-CWGS2100928/2021|EPI_ISL_2420797|2021-05-26|2021-06-04	R	F
hCoV-19/Netherlands/NB-MVD-CWGS2100974/2021|EPI_ISL_2532811|2021-05-25|2021-06-14	R	F
hCoV-19/Netherlands/NB-RIVM-38006/2021|EPI_ISL_2476253|2021-05-25|2021-06-10	R	F
hCoV-19/Netherlands/OV-RIVM-37061/2021|EPI_ISL_2476244|2021-05-23|2021-06-10	R	F
hCoV-19/Poland/PL_P3088/2021|EPI_ISL_2423092|2021-05-11|2021-06-04	F	P
hCoV-19/Russia/SPE-RII-MH17345S/2021|EPI_ISL_2385304|2021-05-03|2021-06-03	R	F
hCoV-19/Russia/VLA-RII-MH18406S/2021|EPI_ISL_2450595|2021-05-11|2021-06-08	P	F
hCoV-19/Spain/CT-HUVH-EX206981/2021|EPI_ISL_2524770|2021-06-08|2021-06-14	R	F
hCoV-19/Spain/CT-HUVH-EX206982/2021|EPI_ISL_2524772|2021-06-08|2021-06-14	R	F
hCoV-19/Spain/VC-IBV-98028511/2021|EPI_ISL_2383291|2021-05-10|2021-06-02	F	P
hCoV-19/Spain/VC-IBV-98028527/2021|EPI_ISL_2383306|2021-05-14|2021-06-02	F	P
hCoV-19/Sweden/8319560606/2021|EPI_ISL_2416014|2021-05-15|2021-06-04	F	P
hCoV-19/USA/KS-KHEL-2075/2021|EPI_ISL_2400241|2021-05-27|2021-06-03	R	R
hCoV-19/USA/TN-CDC-ASC210065777/2021|EPI_ISL_2370067|2021-05-20|2021-06-01	F	P
hCoV-19/USA/TX-TCH-TCMC00517-0521/2021|EPI_ISL_2501557|2021-05-22|2021-06-12	R	P
hCoV-19/USA/UT-UPHL-210603909051/2021|EPI_ISL_2456706|2021-05-08|2021-06-09	P	R
hCoV-19/Bangladesh/icddrb-067254/2021|EPI_ISL_2627382|2021-06-06|2021-06-21	R	R
hCoV-19/Brazil/RJ-FIOCRUZ-26604/2021|EPI_ISL_2536296|2021-05-11|2021-06-15	R	P
hCoV-19/Brazil/RJ-LNN02370/2021|EPI_ISL_2691336|2021-05-26|2021-06-25	F	P
hCoV-19/France/ARA-HCL021100065701/2021|EPI_ISL_2567366|2021-06-01|2021-06-17	P	P
hCoV-19/France/CVL-IPP14146/2021|EPI_ISL_2709260|2021-06-08|2021-06-28	F	P
hCoV-19/Germany/NW-RKI-I-180814/2021|EPI_ISL_2637129|2021-06-08|2021-06-22	P	F
hCoV-19/Ghana/FS-21-240/2021|EPI_ISL_2535814|2021-02-10|2021-06-15	F	R
hCoV-19/India/DL-NCDC-180933/2021|EPI_ISL_2556588|2021-03-25|2021-06-16	F	P
hCoV-19/Israel/CVL-13636/2021|EPI_ISL_2636159|2021-05-18|2021-06-22	F	R
hCoV-19/Israel/SMC-7500071/2021|EPI_ISL_2567026|2021-05-16|2021-06-17	F	R
hCoV-19/Lithuania/LTU000_NMRVI_119402/2021|EPI_ISL_2615040|2021-05-24|2021-06-19	F	R
hCoV-19/Lithuania/LTU000_NMRVI_124641/2021|EPI_ISL_2694410|2021-06-02|2021-06-27	F	R
hCoV-19/Netherlands/NB-RIVM-38407/2021|EPI_ISL_2609871|2021-05-26|2021-06-18	R	F
hCoV-19/Netherlands/UT-RIVM-39051/2021|EPI_ISL_2610512|2021-06-01|2021-06-18	R	F
hCoV-19/Netherlands/UT-RIVM-39562/2021|EPI_ISL_2672295|2021-06-02|2021-06-24	R	F
hCoV-19/Russia/MOW-CRIE-L188P0178/2021|EPI_ISL_2626285|2021-04-18|2021-06-21	P	F
hCoV-19/Slovakia/UVZ_PL18_B8_11400/2021|EPI_ISL_2598632|2021-05-21|2021-06-17	F	R
hCoV-19/USA/AL-CDC-FG-037851/2021|EPI_ISL_2686748|2021-06-13|2021-06-25	R	R
hCoV-19/USA/MD-IGS-211270859A/2021|EPI_ISL_2534345|2021-05-07|2021-06-14	R	P
hCoV-19/USA/TN-CDC-ASC210108656/2021|EPI_ISL_2687362|2021-06-10|2021-06-25	F	P
hCoV-19/USA/WA-CDC-4138998-001/2021|EPI_ISL_2533981|2021-02-09|2021-06-14	F	P
hCoV-19/USA/WI-WSLH-215077/2021|EPI_ISL_2558279|2021-05-07|2021-06-16	R	P
hCoV-19/Austria/CeMM12231/2021|EPI_ISL_2887604|2021-06-17|2021-07-10	P	P
hCoV-19/Belgium/rega-10534/2021|EPI_ISL_2877393|2021-05-27|2021-07-09	F	R
hCoV-19/Canada/BC-BCCDC-88914/2021|EPI_ISL_2722006|2021-03-17|2021-06-29	R	F
hCoV-19/Canada/QC-1nDJXQ-Q5261811C2/2021|EPI_ISL_2821930|2021-01-26|2021-07-05	P	R
hCoV-19/Canada/QC-1nIRE-U11508779Q/2021|EPI_ISL_2824155|2021-01-15|2021-07-05	P	R
hCoV-19/England/PHEC-L307L18B/2021|EPI_ISL_2749202|2021|2021-06-30	R	F
hCoV-19/England/PHWC-PYM7P3/2021|EPI_ISL_2906067|2021-06-27|2021-07-12	F	R
hCoV-19/Germany/BY-RKI-I-184221/2021|EPI_ISL_2844907|2021-06-28|2021-07-08	P	P
hCoV-19/Germany/BY-RKI-I-184241/2021|EPI_ISL_2844926|2021-06-26|2021-07-08	P	P
hCoV-19/Ireland/D-NVRL-M90IRL00825/2021|EPI_ISL_2710640|2021-04-27|2021-06-28	P	R
hCoV-19/Japan/PG-50783/2021|EPI_ISL_2773714|2021-05-15|2021-07-01	P	F
hCoV-19/Japan/PG-50792/2021|EPI_ISL_2773723|2021-05-14|2021-07-01	P	F
hCoV-19/Japan/PG-56991/2021|EPI_ISL_2771264|2021-05-14|2021-07-01	P	F
hCoV-19/Kenya/AFI-ISB-232/2021|EPI_ISL_2779323|2021-03-18|2021-07-02	R	F
hCoV-19/Netherlands/NB-RIVM-41038/2021|EPI_ISL_2788150|2021-06-08|2021-07-02	F	R
hCoV-19/Netherlands/NH-RIVM-40883/2021|EPI_ISL_2788023|2021-06-16|2021-07-02	F	R
hCoV-19/Netherlands/UT-RIVM-41061/2021|EPI_ISL_2788146|2021-06-08|2021-07-02	F	R
hCoV-19/Russia/MOW-RII-MH24850S/2021|EPI_ISL_2899814|2021-06-12|2021-07-12	F	R
hCoV-19/Slovakia/UVZ_PL23_E10_13094/2021|EPI_ISL_2844595|2021-06-14|2021-07-08	R	F
hCoV-19/USA/CA-CDPH-2000039441/2021|EPI_ISL_2825409|2021-02-17|2021-07-06	P	F
hCoV-19/USA/CA-CDPH-2000040264/2021|EPI_ISL_2778459|2021-02-22|2021-07-02	R	P
hCoV-19/USA/CA-CDPH-2000042112/2021|EPI_ISL_2825612|2021-03-11|2021-07-06	P	F
hCoV-19/USA/CA-CDPH-3000020000/2021|EPI_ISL_2855478|2021-02-16|2021-07-08	R	P
hCoV-19/USA/CA-CDPH-3000020019/2021|EPI_ISL_2855480|2021-02-15|2021-07-08	R	P
hCoV-19/USA/CA-CDPH-3000026491/2021|EPI_ISL_2890261|2021-02-22|2021-07-10	R	P
hCoV-19/USA/CA-CDPH-3000042236/2021|EPI_ISL_2921791|2021-03-12|2021-07-13	P	F
hCoV-19/USA/TN-CDC-ASC210109541/2021|EPI_ISL_2785445|2021-06-15|2021-07-02	P	F
hCoV-19/USA/TN-CDC-ASC210110721/2021|EPI_ISL_2784798|2021-06-22|2021-07-02	P	F
hCoV-19/Wales/PHWC-PYEIB9/2021|EPI_ISL_2750288|2021-06-20|2021-06-30	F	R
hCoV-19/France/ARA-HCL021120162001/2021|EPI_ISL_2933445|2021-06-18|2021-07-14	F	R
hCoV-19/Germany/NI-RKI-I-186178/2021|EPI_ISL_2956352|2021-06-28|2021-07-15	R	F
hCoV-19/Germany/NI-RKI-I-186189/2021|EPI_ISL_2956362|2021-06-30|2021-07-15	R	F
hCoV-19/Germany/RP-RKI-I-187605/2021|EPI_ISL_3044070|2021-07-07|2021-07-22	R	F
hCoV-19/Germany/RP-RKI-I-188363/2021|EPI_ISL_3044580|2021-07-10|2021-07-22	R	F
hCoV-19/Germany/TH-RKI-I-186021/2021|EPI_ISL_2956200|2021-07-02|2021-07-15	R	F
hCoV-19/Germany/TH-RKI-I-186050/2021|EPI_ISL_2956229|2021-06-28|2021-07-15	R	F
hCoV-19/Germany/TH-RKI-I-186051/2021|EPI_ISL_2956230|2021-06-28|2021-07-15	R	F
hCoV-19/Germany/TH-RKI-I-186066/2021|EPI_ISL_2956245|2021-06-28|2021-07-15	R	F
hCoV-19/Germany/TH-RKI-I-186119/2021|EPI_ISL_2956294|2021-07-01|2021-07-15	R	F
hCoV-19/Germany/TH-RKI-I-186130/2021|EPI_ISL_2956304|2021-07-01|2021-07-15	R	F
hCoV-19/Germany/TH-RKI-I-186131/2021|EPI_ISL_2956305|2021-06-29|2021-07-15	R	F
hCoV-19/Germany/TH-RKI-I-186145/2021|EPI_ISL_2956318|2021-07-01|2021-07-15	R	F
hCoV-19/Germany/TH-RKI-I-186161/2021|EPI_ISL_2956333|2021-06-28|2021-07-15	R	F
hCoV-19/Germany/TH-RKI-I-186163/2021|EPI_ISL_2956335|2021-06-29|2021-07-15	R	F
hCoV-19/Germany/TH-RKI-I-186164/2021|EPI_ISL_2956336|2021-06-29|2021-07-15	R	F
hCoV-19/Germany/TH-RKI-I-187292/2021|EPI_ISL_2957338|2021-06-29|2021-07-15	R	F
hCoV-19/Germany/TH-RKI-I-187293/2021|EPI_ISL_2957339|2021-06-29|2021-07-15	R	F
hCoV-19/Germany/TH-RKI-I-187295/2021|EPI_ISL_2957341|2021-06-29|2021-07-15	R	F
hCoV-19/Germany/TH-RKI-I-187296/2021|EPI_ISL_2957342|2021-06-29|2021-07-15	R	F
hCoV-19/Germany/TH-RKI-I-187552/2021|EPI_ISL_3044019|2021-07-05|2021-07-22	R	F
hCoV-19/Germany/TH-RKI-I-187574/2021|EPI_ISL_3044039|2021-07-06|2021-07-22	R	F
hCoV-19/Indonesia/KR-NIHRD-WGS06208/2021|EPI_ISL_2931773|2021-05-20|2021-07-13	R	F
hCoV-19/Netherlands/GE-RIVM-42445/2021|EPI_ISL_2981129|2021-06-23|2021-07-16	R	F
hCoV-19/Netherlands/GE-RIVM-42456/2021|EPI_ISL_2981135|2021-06-25|2021-07-16	R	F
hCoV-19/Netherlands/UT-RIVM-42769/2021|EPI_ISL_2981614|2021-06-30|2021-07-16	R	F
hCoV-19/Wales/OXON-F8B97C/2020|EPI_ISL_3003441|2020-12-21|2021-07-19	R	R
hCoV-19/Wales/OXON-F8BA79/2020|EPI_ISL_3003452|2020-12-21|2021-07-19	R	R
hCoV-19/Belgium/MBLGPF161928/2021|EPI_ISL_3133113|2021-07-22|2021-07-29	R	P
hCoV-19/Brazil/PE-FIOCRUZ-IAM2499/2021|EPI_ISL_3134707|2021-07-06|2021-07-30	F	P
hCoV-19/Brazil/SP-IB_121835/2021|EPI_ISL_3246124|2021-07-22|2021-08-05	R	P
hCoV-19/Canada/QC-1nEAQ-0642719_2/2021|EPI_ISL_3207658|2021-01-07|2021-08-03	F	R
hCoV-19/England/ALDP-19D4CBA/2021|EPI_ISL_3140557|2021-07-21|2021-07-30	F	P
hCoV-19/England/ALDP-1A6EC0F/2021|EPI_ISL_3284731|2021-07-29|2021-08-09	R	R
hCoV-19/England/ALDP-1A764FD/2021|EPI_ISL_3286010|2021-07-29|2021-08-09	F	R
hCoV-19/England/ALDP-1A764FD/2021|EPI_ISL_3286010|2021-07-29|2021-08-09	R	R
hCoV-19/England/QEUH-1A07C08/2021|EPI_ISL_3173785|2021-07-22|2021-08-02	P	R
hCoV-19/India/MZ-1526100276309/2021|EPI_ISL_3189454|2021-06-19|2021-08-02	R	P
hCoV-19/Japan/PG-64518/2021|EPI_ISL_3194718|2021-06-20|2021-08-03	F	R
hCoV-19/Japan/PG-67857/2021|EPI_ISL_3195080|2021-06-30|2021-08-03	F	R
hCoV-19/Nepal/S-86/2021|EPI_ISL_3184571|2021-07-07|2021-08-02	R	F
hCoV-19/Netherlands/GE-RIVM-47430/2021|EPI_ISL_3266849|2021-06-28|2021-08-07	R	F
hCoV-19/Russia/MOS-CRIE-L106F0842b/2021|EPI_ISL_3101266|2021-04-12|2021-07-28	P	F
hCoV-19/Russia/MOS-CRIE-L106T1162b/2021|EPI_ISL_3101274|2021-05-27|2021-07-28	F	F
hCoV-19/Russia/MOW-CRIE-L188M0817/2021|EPI_ISL_3101113|2021-05-17|2021-07-28	F	F
hCoV-19/Sweden/03_SE600_000199251316/2021|EPI_ISL_3299077|2021-04-15|2021-08-09	F	P
hCoV-19/Sweden/03_SE600_000199251316/2021|EPI_ISL_3299077|2021-04-15|2021-08-09	P	P
hCoV-19/USA/NV-CDC-LC0097424/2021|EPI_ISL_3113516|2021-07-05|2021-07-28	R	P
hCoV-19/USA/NV-CDC-QDX26532071/2021|EPI_ISL_3114980|2021-07-07|2021-07-28	R	P
hCoV-19/USA/NY-NYCPHL-005027/2021|EPI_ISL_3216434|2021-07-19|2021-08-03	R	F
hCoV-19/USA/NY-NYCPHL-005034/2021|EPI_ISL_3216439|2021-07-19|2021-08-03	R	F
hCoV-19/USA/NY-PRL-2021_0726_00F03/2021|EPI_ISL_3188458|2021-07-20|2021-08-02	R	F
hCoV-19/USA/NY-PRL-2021_0726_01B12/2021|EPI_ISL_3188292|2021-07-23|2021-08-02	R	F
hCoV-19/USA/TN-CDC-QDX26573674/2021|EPI_ISL_3114781|2021-07-07|2021-07-28	F	P
hCoV-19/Brazil/SP-4299/2021|EPI_ISL_3545798|2021-07-01|2021-08-21	F	R
hCoV-19/England/MILK-1A9FC23/2021|EPI_ISL_3314012|2021-08-01|2021-08-10	R	R
hCoV-19/England/MILK-1A9FC23/2021|EPI_ISL_3314012|2021-08-01|2021-08-10	F	R
hCoV-19/Germany/NW-RKI-I-198282/2021|EPI_ISL_3497296|2021-08-07|2021-08-19	R	R
hCoV-19/Germany/NW-RKI-I-201436/2021|EPI_ISL_3501264|2021-08-11|2021-08-19	R	R
hCoV-19/Mexico/TAB-InDRE_FB21643_S5358/2021|EPI_ISL_3459988|2021-07-13|2021-08-17	F	P
hCoV-19/Netherlands/GR-UMCG-MMB_1327/2021|EPI_ISL_3491306|2021-03-31|2021-08-18	R	F
hCoV-19/Netherlands/GR-UMCG-MMB_1327/2021|EPI_ISL_3491306|2021-03-31|2021-08-18	R	F
hCoV-19/Netherlands/GR-UMCG-MMB_1327/2021|EPI_ISL_3491351|2021-03-31|2021-08-18	R	F
hCoV-19/Netherlands/GR-UMCG-MMB_1327/2021|EPI_ISL_3491351|2021-03-31|2021-08-18	R	F
hCoV-19/Romania/B-18931/2021|EPI_ISL_3386649|2021-08-04|2021-08-13	F	P
hCoV-19/Slovakia/UVZ_PL31_F7_15507/2021|EPI_ISL_3452674|2021-07-31|2021-08-17	R	R
hCoV-19/Turkey/HSGM-FS270/2021|EPI_ISL_3402840|2021-08-05|2021-08-14	F	P
hCoV-19/Turkey/HSGM-FS575/2021|EPI_ISL_3402607|2021-08-05|2021-08-14	F	R
hCoV-19/Turkey/HSGM-FS75/2021|EPI_ISL_3402606|2021-08-05|2021-08-14	F	R
hCoV-19/Turkey/HSGM-FS770/2021|EPI_ISL_3403086|2021-08-05|2021-08-14	F	P
hCoV-19/Turkey/HSGM-G17781/2021|EPI_ISL_3404545|2021-06-23|2021-08-15	F	R
hCoV-19/USA/CA-CDC-FG-060751/2021|EPI_ISL_3351395|2021-08-03|2021-08-11	R	P
hCoV-19/USA/CA-CDC-QDX27127777/2021|EPI_ISL_3396364|2021-07-16|2021-08-13	R	F
hCoV-19/USA/CA-Stanford-16_S20/2021|EPI_ISL_3387318|2021-01-25|2021-08-13	F	P
hCoV-19/USA/GA-CDC-2-3906155/2021|EPI_ISL_3353970|2021-02-08|2021-08-12	F	F
hCoV-19/USA/NM-NMDOH-2021095554/2021|EPI_ISL_3452099|2021-03-29|2021-08-17	F	R
hCoV-19/USA/NV-NSPHL-377044/2021|EPI_ISL_3372411|2021-07-27|2021-08-12	R	P
hCoV-19/USA/OR-CDC-ASC210160090/2021|EPI_ISL_3325365|2021-07-17|2021-08-10	P	P
hCoV-19/Austria/CeMM14682/2021|EPI_ISL_3797192|2021-07-29|2021-08-30	F	R
hCoV-19/Bangladesh/icddrb-GSB16-007/2021|EPI_ISL_3611049|2021-07-15|2021-08-24	R	R
hCoV-19/Bangladesh/icddrb-GSB16-008/2021|EPI_ISL_3611050|2021-07-15|2021-08-24	R	R
hCoV-19/Brazil/SP-SJRP_LPV_142637/2021|EPI_ISL_3761621|2021-08-10|2021-08-28	F	P
hCoV-19/England/PHEC-U308UA34/2021|EPI_ISL_3777020|2021-08-26|2021-08-30	F	F
hCoV-19/England/PHEC-U30AU6C5/2021|EPI_ISL_3777152|2021-08-25|2021-08-30	R	F
hCoV-19/England/PLYM-1C4637F/2021|EPI_ISL_3728452|2021-08-21|2021-08-27	F	F
hCoV-19/Germany/NW-RKI-I-203053/2021|EPI_ISL_3712865|2021-08-11|2021-08-26	R	R
hCoV-19/Germany/SN-RKI-I-216097/2021|EPI_ISL_3893064|2021-08-05|2021-09-02	R	F
hCoV-19/Scotland/QEUH-1C6D47F/2021|EPI_ISL_3837657|2021-08-23|2021-09-01	F	P
hCoV-19/Scotland/QEUH-1C6D58B/2021|EPI_ISL_3837686|2021-08-23|2021-09-01	F	P
hCoV-19/Slovakia/12613/2021|EPI_ISL_3921557|2021-06-07|2021-09-03	F	R
hCoV-19/Togo/NMIMR-21-TGS-062/2021|EPI_ISL_3914904|2021-03-01|2021-09-03	F	R
hCoV-19/USA/AL-CDC-ASC210115301/2021|EPI_ISL_3861142|2021-08-06|2021-09-01	F	P
hCoV-19/USA/AL-CDC-LC0155863/2021|EPI_ISL_3604848|2021-08-03|2021-08-23	F	P
hCoV-19/USA/CA-CDC-ASC210203887/2021|EPI_ISL_3850095|2021-07-30|2021-09-01	R	F
hCoV-19/USA/CA-CDC-ASC210205361/2021|EPI_ISL_3821005|2021-08-01|2021-08-31	R	P
hCoV-19/USA/CA-CDC-ASC210237534/2021|EPI_ISL_3821880|2021-08-02|2021-08-31	R	F
hCoV-19/USA/CA-CDC-FG-083905/2021|EPI_ISL_3753615|2021-08-16|2021-08-27	P	P
hCoV-19/USA/CA-UCSF-JD1307/2021|EPI_ISL_3907799|2021-08-17|2021-09-02	R	F
hCoV-19/USA/CO-CDPHE-2101394866/2021|EPI_ISL_3842629|2021-05-06|2021-09-01	R	P
hCoV-19/USA/DC-CDC-LC0192900/2021|EPI_ISL_3755410|2021-08-13|2021-08-27	F	P
hCoV-19/USA/MA-CDCBI-CRSP_CMI6PG7STQ7IEVNL/2021|EPI_ISL_3913309|2021-08-24|2021-09-03	F	P
hCoV-19/USA/MO-CDC-LC0182623/2021|EPI_ISL_3750328|2021-08-04|2021-08-27	P	P
hCoV-19/USA/MO-CDC-QDX27691036/2021|EPI_ISL_3739830|2021-08-10|2021-08-27	R	P
hCoV-19/USA/NJ-CDC-LC0177588/2021|EPI_ISL_3746247|2021-08-07|2021-08-27	R	P
hCoV-19/USA/NV-CDC-LC0189478/2021|EPI_ISL_3751826|2021-07-26|2021-08-27	R	P
hCoV-19/USA/OH-21AM-233CO00318/2021|EPI_ISL_3897481|2021-08-21|2021-09-02	F	R
hCoV-19/USA/UT-UPHL-210902584524/2021|EPI_ISL_3939583|2021-08-12|2021-09-04	R	R
hCoV-19/Bangladesh/CHRF-GSB17-014/2021|EPI_ISL_3946162|2021-07-25|2021-09-05	R	R
hCoV-19/Brazil/MS-IAL-4156/2021|EPI_ISL_3946595|2021-02-08|2021-09-05	R	R
hCoV-19/Brazil/SP-IB_130970/2021|EPI_ISL_4275517|2021-08-30|2021-09-17	F	P
hCoV-19/Curacao/CW-RIVM-55520/2021|EPI_ISL_4077177|2021-08-16|2021-09-10	R	R
hCoV-19/England/ALDP-1DEE044/2021|EPI_ISL_4251074|2021-09-06|2021-09-16	F	P
hCoV-19/England/ALDP-1DEE3E1/2021|EPI_ISL_4250920|2021-09-06|2021-09-16	F	P
hCoV-19/England/PHEC-W306W7D5/2021|EPI_ISL_4118752|2021-09-03|2021-09-13	R	R
hCoV-19/England/PHEC-X303XFC1/2021|EPI_ISL_4121328|2021-09-01|2021-09-13	F	R
hCoV-19/England/PHEC-X30AXC96/2021|EPI_ISL_4123020|2021-09-03|2021-09-13	F	R
hCoV-19/Germany/BW-RKI-I-235097/2021|EPI_ISL_4228664|2021-08-22|2021-09-16	R	P
hCoV-19/Germany/BY-RKI-I-224809/2021|EPI_ISL_4044159|2021-09-01|2021-09-09	R	R
hCoV-19/Germany/BY-RKI-I-226286/2021|EPI_ISL_4045025|2021-09-01|2021-09-09	P	R
hCoV-19/Germany/BY-RKI-I-237789/2021|EPI_ISL_4231542|2021-08-27|2021-09-16	R	R
hCoV-19/Germany/NW-RKI-I-228602/2021|EPI_ISL_4223631|2021-09-04|2021-09-16	R	R
hCoV-19/Germany/RP-RKI-I-231561/2021|EPI_ISL_4226447|2021-09-04|2021-09-16	R	R
hCoV-19/Germany/RP-RKI-I-231572/2021|EPI_ISL_4226468|2021-09-04|2021-09-16	R	R
hCoV-19/Germany/RP-RKI-I-231751/2021|EPI_ISL_4226652|2021-09-04|2021-09-16	R	R
hCoV-19/India/DL-ICMR-MCL_1075_3755/2021|EPI_ISL_4109497|2021-02|2021-09-13	F	R
hCoV-19/Kuwait/KCCC-646-3518891/2021|EPI_ISL_2984230|2021-07-03|2021-07-17	P	R
hCoV-19/Mali/MAL0118/2021|EPI_ISL_4273962|2021-03-31|2021-09-17	F	R
hCoV-19/Mali/MAL0125/2021|EPI_ISL_4273975|2021-04-04|2021-09-17	F	R
hCoV-19/Poland/Gyncentrum0749/2021|EPI_ISL_4051142|2021-05-24|2021-09-09	F	R
hCoV-19/Portugal/PT15265/2021|EPI_ISL_3981031|2021-08-24|2021-09-06	F	R
hCoV-19/Scotland/QEUH-1C654C2/2021|EPI_ISL_3970739|2021-08-21|2021-09-06	F	P
hCoV-19/Scotland/QEUH-1CF8E20/2021|EPI_ISL_4019972|2021-08-28|2021-09-08	F	P
hCoV-19/Scotland/QEUH-1D4E516/2021|EPI_ISL_4066886|2021-08-31|2021-09-10	F	P
hCoV-19/Scotland/QEUH-1D4EB32/2021|EPI_ISL_4066791|2021-08-31|2021-09-10	F	P
hCoV-19/Scotland/QEUH-1D70751/2021|EPI_ISL_4148202|2021-09-02|2021-09-13	F	P
hCoV-19/Scotland/QEUH-1D933CD/2021|EPI_ISL_4146511|2021-09-03|2021-09-13	F	P
hCoV-19/Scotland/QEUH-1D9D387/2021|EPI_ISL_4145416|2021-09-04|2021-09-13	F	P
hCoV-19/Scotland/QEUH-1DA6AFF/2021|EPI_ISL_4145507|2021-09-03|2021-09-13	F	P
hCoV-19/Sweden/01_SE100_21CS505857/2020|EPI_ISL_3946411|2020-04-10|2021-09-05	P	P
hCoV-19/Sweden/01_SE100_21CS508469/2020|EPI_ISL_3946446|2020-04-13|2021-09-05	P	P
hCoV-19/Sweden/2867924223/2021|EPI_ISL_3984724|2021-08-24|2021-09-07	R	R
hCoV-19/USA/GA-CDC-LC0194504/2021|EPI_ISL_4149176|2021-08-17|2021-09-13	R	P
hCoV-19/USA/NC-CLT-CORVASEQ-001289/2021|EPI_ISL_4052185|2021-08-27|2021-09-09	R	P
hCoV-19/USA/NE-NCOV21-32668/2021|EPI_ISL_4258697|2021-09-11|2021-09-17	F	F
hCoV-19/USA/OR-CDC-LC0203374/2021|EPI_ISL_4153152|2021-08-13|2021-09-13	R	P
hCoV-19/USA/TX-CDC-ASC210184635/2021|EPI_ISL_4058364|2021-08-06|2021-09-09	R	F
hCoV-19/USA/TX-CDC-QDX28050926/2021|EPI_ISL_4029085|2021-08-21|2021-09-08	F	F
hCoV-19/USA/UT-UPHL-210904842482/2021|EPI_ISL_4003692|2021-08-13|2021-09-07	R	P
hCoV-19/USA/UT-UPHL-210914464646/2021|EPI_ISL_4204717|2021-08-10|2021-09-15	R	R
hCoV-19/bat/Laos/BANAL-103/2020|EPI_ISL_4302645|2020-07-07|2021-08-27	R	P
hCoV-19/bat/Laos/BANAL-103/2020|EPI_ISL_4302645|2020-07-07|2021-08-27	R	R
hCoV-19/bat/Laos/BANAL-116/2020|EPI_ISL_4302646|2020-07-07|2021-08-27	R	R
hCoV-19/bat/Laos/BANAL-116/2020|EPI_ISL_4302646|2020-07-07|2021-08-27	R	P
hCoV-19/bat/Laos/BANAL-236/2020|EPI_ISL_4302647|2020-07-10|2021-08-27	R	R
hCoV-19/bat/Laos/BANAL-247/2020|EPI_ISL_4302648|2020-07-10|2021-08-27	R	P
hCoV-19/bat/Laos/BANAL-247/2020|EPI_ISL_4302648|2020-07-10|2021-08-27	R	R
hCoV-19/Brazil/SP-IB_130700/2021|EPI_ISL_4298142|2021-08-31|2021-09-19	F	P
hCoV-19/England/NORW-302E924/2021|EPI_ISL_4307240|2021-08-24|2021-09-20	F	R
hCoV-19/Germany/BW-RKI-I-256985/2021|EPI_ISL_4613712|2021-09-18|2021-09-30	R	P
hCoV-19/Germany/BY-RKI-I-246398/2021|EPI_ISL_4442830|2021-09-10|2021-09-23	P	R
hCoV-19/Germany/NW-RKI-I-259457/2021|EPI_ISL_4615506|2021-09-21|2021-09-30	R	R
hCoV-19/Germany/SH-RKI-I-253875/2021|EPI_ISL_4611125|2021-09-10|2021-09-30	R	P
hCoV-19/Germany/SH-RKI-I-261719/2021|EPI_ISL_4618998|2021-09-14|2021-09-30	R	P
hCoV-19/Italy/LAZ-UCBM-653/2021|EPI_ISL_4545503|2021-09-20|2021-09-27	F	P
hCoV-19/Italy/LAZ-UCBM-654/2021|EPI_ISL_4545502|2021-09-20|2021-09-27	F	P
hCoV-19/Portugal/PT16311/2021|EPI_ISL_4396398|2021-09-06|2021-09-22	F	R
hCoV-19/Portugal/PT16319/2021|EPI_ISL_4396406|2021-09-07|2021-09-22	F	R
hCoV-19/Portugal/PT16523/2021|EPI_ISL_4396605|2021-09-07|2021-09-22	F	R
hCoV-19/Portugal/PT16896/2021|EPI_ISL_4555589|2021-09-13|2021-09-28	F	R
hCoV-19/Portugal/PT17077/2021|EPI_ISL_4555770|2021-09-13|2021-09-28	F	R
hCoV-19/Portugal/PT17150/2021|EPI_ISL_4555843|2021-09-13|2021-09-28	F	R
hCoV-19/USA/AK-PHL11614/2021|EPI_ISL_4297930|2021-08-12|2021-09-19	R	P
hCoV-19/USA/AL-CDC-ASC210121017/2021|EPI_ISL_4398732|2021-08-20|2021-09-22	F	F
hCoV-19/USA/CA-CDPH-3000126767/2021|EPI_ISL_4510782|2021-07-23|2021-09-25	R	F
hCoV-19/USA/NE-NCOV21-34492/2021|EPI_ISL_4616182|2021-09-21|2021-09-30	F	F
hCoV-19/USA/NE-NCOV21-34492/2021|EPI_ISL_4617336|2021-09-21|2021-09-30	F	F
hCoV-19/USA/PA-CDC-QDX24042064/2021|EPI_ISL_4373609|2021-04-16|2021-09-21	F	R
hCoV-19/USA/UT-UPHL-210927245902/2021|EPI_ISL_4575781|2021-08-08|2021-09-29	R	R
hCoV-19/USA/WA-UW-21072957037/2021|EPI_ISL_4299222|2021-07-29|2021-09-19	R	F
hCoV-19/England/PHEC-YYBM65W/2021|EPI_ISL_4777738|2021-09-07|2021-10-04	P	R
hCoV-19/France/51-S-D-1-142-1075/2021|EPI_ISL_5135620|2021-05-22|2021-10-14	F	R
hCoV-19/Germany/BY-RKI-I-265280/2021|EPI_ISL_4930942|2021-09-24|2021-10-07	R	R
hCoV-19/Germany/BY-RKI-I-271865/2021|EPI_ISL_4937664|2021-09-12|2021-10-07	R	R
hCoV-19/Germany/NW-RKI-I-265438/2021|EPI_ISL_4931105|2021-09-25|2021-10-07	R	P
hCoV-19/Germany/RP-RKI-I-281030/2021|EPI_ISL_5122672|2021-10-05|2021-10-14	F	R
hCoV-19/Germany/SH-ChVir25365/2021|EPI_ISL_4978460|2021-04-13|2021-10-08	R	F
hCoV-19/Germany/SH-ChVir25475/2021|EPI_ISL_4978470|2021-04-23|2021-10-08	R	F
hCoV-19/Germany/SH-RKI-I-266165/2021|EPI_ISL_4932222|2021-09-21|2021-10-07	R	P
hCoV-19/Germany/SH-RKI-I-273751/2021|EPI_ISL_5116428|2021-09-27|2021-10-14	R	P
hCoV-19/India/TG-CDFD-C-214245/2021|EPI_ISL_5058724|2021-09-02|2021-10-12	R	P
hCoV-19/Malaysia/C19UMB289/2021|EPI_ISL_4891943|2021-07-30|2021-10-06	P	F
hCoV-19/Philippines/PH-PGC-13133/2021|EPI_ISL_4741931|2021-02-27|2021-10-03	F	R
hCoV-19/Portugal/PT17503/2021|EPI_ISL_4795847|2021-09-20|2021-10-04	F	R
hCoV-19/Portugal/PT17697/2021|EPI_ISL_4796487|2021-09-20|2021-10-04	F	R
hCoV-19/Portugal/PT17776/2021|EPI_ISL_5033379|2021-09-27|2021-10-11	F	R
hCoV-19/Scotland/QEUH-1F75480/2021|EPI_ISL_4767516|2021-09-24|2021-10-04	R	R
hCoV-19/Scotland/QEUH-1F7CA1E/2021|EPI_ISL_4767213|2021-09-26|2021-10-04	R	R
hCoV-19/Scotland/QEUH-1F8C714/2021|EPI_ISL_4766626|2021-09-25|2021-10-04	R	R
hCoV-19/Scotland/QEUH-2026AD3/2021|EPI_ISL_5038726|2021-10-03|2021-10-11	F	R
hCoV-19/Scotland/QEUH-2030739/2021|EPI_ISL_5038580|2021-10-04|2021-10-11	R	R
hCoV-19/Thailand/Chiang_Mai_SEQ17106/2021|EPI_ISL_5052322|2021-09-16|2021-10-11	R	P
hCoV-19/USA/CA-CDC-FG-139368/2021|EPI_ISL_4902921|2021-09-28|2021-10-06	R	P
hCoV-19/USA/CA-CDC-LC0301456/2021|EPI_ISL_5079219|2021-09-13|2021-10-12	R	P
hCoV-19/USA/CA-CDPH-3000142664/2021|EPI_ISL_5149588|2021-08-05|2021-10-14	R	F
hCoV-19/USA/CA-CDPH-3000146307/2021|EPI_ISL_5149650|2021-08-07|2021-10-14	R	F
hCoV-19/USA/CA-CDPH-3000149675/2021|EPI_ISL_5149942|2021-08-09|2021-10-14	R	F
hCoV-19/USA/CO-CDC-MMB10373704/2021|EPI_ISL_5084020|2021-09-10|2021-10-12	F	R
hCoV-19/USA/CO-CDPHE-2101789138/2021|EPI_ISL_5152281|2021-09-13|2021-10-14	P	P
hCoV-19/USA/GA-CDC-STM-000004381/2021|EPI_ISL_4962452|2021-01-20|2021-10-08	F	F
hCoV-19/USA/GA-CDC-STM-000009230/2021|EPI_ISL_4962317|2021-02-02|2021-10-08	F	F
hCoV-19/USA/MA-CDCBI-CRSP_3KVE5RAPPV37AIVE/2021|EPI_ISL_4756808|2021-09-24|2021-10-04	R	P
hCoV-19/USA/MA-CDCBI-CRSP_6EDLC3EEKJY4NZHP/2021|EPI_ISL_5008656|2021-09-29|2021-10-08	R	P
hCoV-19/USA/MA-CDCBI-CRSP_OUGGGTOVXYJETB7B/2021|EPI_ISL_4758096|2021-09-25|2021-10-04	R	P
hCoV-19/USA/PA-CDC-QDX22762129/2021|EPI_ISL_4985413|2021-03-07|2021-10-08	F	R
hCoV-19/USA/TX-HMH-MCoV-43427/2020|EPI_ISL_5075124|2020-07-13|2021-10-12	R	R
hCoV-19/USA/TX-HMH-MCoV-43930/2020|EPI_ISL_5083058|2020-07-02|2021-10-12	P	R
hCoV-19/USA/TX-HMH-MCoV-46030/2020|EPI_ISL_5086134|2020-07-24|2021-10-12	F	R
hCoV-19/USA/WA-CDC-LC0295403/2021|EPI_ISL_5079972|2021-09-14|2021-10-12	R	R
hCoV-19/USA/WA-S12204/2021|EPI_ISL_5058374|2021-08-16|2021-10-12	R	P
hCoV-19/Belgium/MBLGPF573628231/2021|EPI_ISL_5779837|2021-10-17|2021-10-30	F	R
hCoV-19/Brazil/SP-IB_134729/2021|EPI_ISL_5688344|2021-09-28|2021-10-28	F	P
hCoV-19/Brazil/SP-IB_135657/2021|EPI_ISL_5688944|2021-09-27|2021-10-28	R	P
hCoV-19/Bulgaria/21BG-EU_006475_Pl60/2021|EPI_ISL_5739134|2021-09-08|2021-10-29	R	R
hCoV-19/Bulgaria/21BG-EU_006599_Pl61/2021|EPI_ISL_5739523|2021-09-08|2021-10-29	R	R
hCoV-19/Bulgaria/21BG-EU_006600_Pl61/2021|EPI_ISL_5739524|2021-09-08|2021-10-29	R	R
hCoV-19/England/ALDP-278F51C/2021|EPI_ISL_5451979|2021-10-15|2021-10-24	F	R
hCoV-19/England/PHEC-3K06EK2B/2021|EPI_ISL_5274996|2021-09-27|2021-10-18	P	R
hCoV-19/Germany/NW-RKI-I-285957/2021|EPI_ISL_5399325|2021-10-09|2021-10-21	R	R
hCoV-19/Germany/SN-RKI-I-283874/2021|EPI_ISL_5397851|2021-10-04|2021-10-21	R	P
hCoV-19/India/MZ-INSACOG-1526100640855/2021|EPI_ISL_5760611|2021-09-18|2021-10-29	R	P
hCoV-19/India/MZ-INSACOG-1526100641808/2021|EPI_ISL_5760672|2021-09-18|2021-10-29	R	P
hCoV-19/India/MZ-INSACOG-1526100645432/2021|EPI_ISL_5760959|2021-09-19|2021-10-29	R	P
hCoV-19/India/MZ-INSACOG-1526100645655/2021|EPI_ISL_5760971|2021-09-19|2021-10-29	R	P
hCoV-19/India/MZ-INSACOG-1526100646183/2021|EPI_ISL_5760584|2021-09-20|2021-10-29	R	P
hCoV-19/India/MZ-INSACOG-1526100652825/2021|EPI_ISL_5760307|2021-09-21|2021-10-29	R	P
hCoV-19/India/MZ-INSACOG-1526200035459/2021|EPI_ISL_5760042|2021-09-12|2021-10-29	R	P
hCoV-19/India/MZ-INSACOG-1526200035469/2021|EPI_ISL_5760064|2021-09-12|2021-10-29	R	P
hCoV-19/India/MZ-INSACOG-1526200035509/2021|EPI_ISL_5760077|2021-09-12|2021-10-29	R	P
hCoV-19/India/MZ-INSACOG-1526200035851/2021|EPI_ISL_5760070|2021-09-13|2021-10-29	R	P
hCoV-19/India/MZ-INSACOG-1526200035998/2021|EPI_ISL_5760076|2021-09-14|2021-10-29	R	P
hCoV-19/India/MZ-INSACOG-1526200038405/2021|EPI_ISL_5760089|2021-09-21|2021-10-29	R	P
hCoV-19/India/MZ-INSACOG-1526200038406/2021|EPI_ISL_5760091|2021-09-21|2021-10-29	R	P
hCoV-19/India/MZ-INSACOG-1526200038407/2021|EPI_ISL_5760092|2021-09-21|2021-10-29	R	P
hCoV-19/India/MZ-INSACOG-1526200038659/2021|EPI_ISL_5760094|2021-09-23|2021-10-29	R	P
hCoV-19/India/MZ-INSACOG-1526200038716/2021|EPI_ISL_5760095|2021-09-23|2021-10-29	R	P
hCoV-19/India/MZ-INSACOG-1526200038723/2021|EPI_ISL_5760102|2021-09-23|2021-10-29	R	P
hCoV-19/India/MZ-INSACOG-1526200038726/2021|EPI_ISL_5760103|2021-09-23|2021-10-29	R	P
hCoV-19/India/MZ-INSACOG-1526200038736/2021|EPI_ISL_5760110|2021-09-23|2021-10-29	R	P
hCoV-19/India/MZ-INSACOG-1526200038756/2021|EPI_ISL_5760115|2021-09-23|2021-10-29	R	P
hCoV-19/India/MZ-INSACOG-1526200042330/2021|EPI_ISL_5760048|2021-10-01|2021-10-29	R	P
hCoV-19/India/MZ-INSACOG-1526600044525/2021|EPI_ISL_5759963|2021-09-23|2021-10-29	R	P
hCoV-19/India/MZ-INSACOG-495211815/2021|EPI_ISL_5760017|2021-09-08|2021-10-29	R	P
hCoV-19/India/MZ-INSACOG-495214980/2021|EPI_ISL_5760033|2021-09-08|2021-10-29	R	P
hCoV-19/India/MZ-INSACOG-498183610/2021|EPI_ISL_5760021|2021-09-10|2021-10-29	R	P
hCoV-19/India/MZ-INSACOG-498193630/2021|EPI_ISL_5760022|2021-09-10|2021-10-29	R	P
hCoV-19/India/MZ-INSACOG-505950760/2021|EPI_ISL_5760013|2021-09-16|2021-10-29	R	P
hCoV-19/India/MZ-INSACOG-505955122/2021|EPI_ISL_5760012|2021-09-16|2021-10-29	R	P
hCoV-19/Luxembourg/LNS0489129/2021|EPI_ISL_5391997|2021-09-29|2021-10-20	F	R
hCoV-19/Luxembourg/LNS1554492/2021|EPI_ISL_5394358|2021-09-20|2021-10-20	F	R
hCoV-19/Luxembourg/LNS1875538/2021|EPI_ISL_5394409|2021-10-09|2021-10-20	F	R
hCoV-19/Luxembourg/LNS2384766/2021|EPI_ISL_5392014|2021-10-06|2021-10-20	F	R
hCoV-19/Luxembourg/LNS2660636/2021|EPI_ISL_5395185|2021-10-04|2021-10-20	F	R
hCoV-19/Luxembourg/LNS2716950/2021|EPI_ISL_5391839|2021-09-30|2021-10-20	F	R
hCoV-19/Luxembourg/LNS4301006/2021|EPI_ISL_5391927|2021-10-02|2021-10-20	F	R
hCoV-19/Luxembourg/LNS5487189/2021|EPI_ISL_5391922|2021-09-29|2021-10-20	F	R
hCoV-19/Luxembourg/LNS5891805/2021|EPI_ISL_5391856|2021-09-28|2021-10-20	F	R
hCoV-19/Luxembourg/LNS6036390/2021|EPI_ISL_5391768|2021-09-21|2021-10-20	F	R
hCoV-19/Luxembourg/LNS6143567/2021|EPI_ISL_5391902|2021-09-24|2021-10-20	F	R
hCoV-19/Luxembourg/LNS7991438/2021|EPI_ISL_5392069|2021-10-07|2021-10-20	F	R
hCoV-19/Luxembourg/LNS8343896/2021|EPI_ISL_5391901|2021-09-21|2021-10-20	F	R
hCoV-19/Luxembourg/LNS8665638/2021|EPI_ISL_5392079|2021-09-29|2021-10-20	F	R
hCoV-19/Luxembourg/LNS8943785/2021|EPI_ISL_5392777|2021-08-31|2021-10-20	F	R
hCoV-19/Luxembourg/LNS9253006/2021|EPI_ISL_5391843|2021-09-20|2021-10-20	F	R
hCoV-19/Luxembourg/LNS9607798/2021|EPI_ISL_5395186|2021-10-04|2021-10-20	F	R
hCoV-19/Luxembourg/LNS9617132/2021|EPI_ISL_5395497|2021-09-25|2021-10-20	F	R
hCoV-19/Nigeria/MRL-0S-0810/2021|EPI_ISL_5736583|2021-02-24|2021-10-29	F	F
hCoV-19/Nigeria/MRL-0S-0963/2021|EPI_ISL_5736282|2021-02-18|2021-10-29	F	F
hCoV-19/Nigeria/MRL-0S-1290/2021|EPI_ISL_5736289|2021-02-19|2021-10-29	F	F
hCoV-19/Nigeria/MRL-0S-1505/2021|EPI_ISL_5736297|2021-03-07|2021-10-29	F	F
hCoV-19/Nigeria/MRL-0S-1526/2021|EPI_ISL_5736302|2021-02-22|2021-10-29	F	F
hCoV-19/Nigeria/MRL-0S-1849/2021|EPI_ISL_5599500|2021-03-25|2021-10-27	F	F
hCoV-19/Nigeria/MRL-0S-1849/2021|EPI_ISL_5599500|2021-03-25|2021-10-27	F	R
hCoV-19/Nigeria/MRL-0S-1917/2021|EPI_ISL_5686636|2021-03-07|2021-10-28	F	P
hCoV-19/Peru/ARE-INS-7675/2021|EPI_ISL_5595896|2021-09-24|2021-10-27	R	F
hCoV-19/Peru/ARE-INS-8020/2021|EPI_ISL_5765902|2021-09-29|2021-10-29	R	F
hCoV-19/Peru/AYA-INS-6770/2021|EPI_ISL_5199071|2021-09-12|2021-10-15	P	P
hCoV-19/Portugal/PT18400/2021|EPI_ISL_5304179|2021-10-04|2021-10-18	F	R
hCoV-19/Qatar/QA.QU.20.4.D11/2021|EPI_ISL_5473577|2021-08-11|2021-10-25	P	P
hCoV-19/Scotland/QEUH-2012F44/2021|EPI_ISL_5245626|2021-10-02|2021-10-16	R	R
hCoV-19/Scotland/QEUH-20965CE/2021|EPI_ISL_5246847|2021-10-07|2021-10-16	R	R
hCoV-19/Slovenia/400865/2021|EPI_ISL_5333462|2021-10-03|2021-10-19	R	P
hCoV-19/Thailand/AFRIMS-7471/2021|EPI_ISL_5695508|2021-10-01|2021-10-26	R	R
hCoV-19/Thailand/DMSc-02952/2021|EPI_ISL_5332317|2021-08-26|2021-10-19	R	P
hCoV-19/USA/CA-CDPH-2000000909/2020|EPI_ISL_5713094|2020-11-30|2021-10-29	F	P
hCoV-19/USA/CA-CDPH-500003181/2021|EPI_ISL_5460751|2021-07-14|2021-10-24	R	F
hCoV-19/USA/CA-CDPH-500012790/2021|EPI_ISL_5761733|2021-08-19|2021-10-29	R	F
hCoV-19/USA/CA-SLOPH-C0242/2021|EPI_ISL_5196674|2021-10-07|2021-10-15	R	P
hCoV-19/USA/CO-CDC-LC0325449/2021|EPI_ISL_5572539|2021-10-04|2021-10-26	R	R
hCoV-19/USA/CO-CDC-MMB10536773/2021|EPI_ISL_5309260|2021-09-18|2021-10-18	P	P
hCoV-19/USA/CO-CDC-MMB10536786/2021|EPI_ISL_5309285|2021-09-18|2021-10-18	P	P
hCoV-19/USA/CO-CDC-MMB10584179/2021|EPI_ISL_5578276|2021-09-21|2021-10-26	R	R
hCoV-19/USA/CO-CDPHE-2101885763/2021|EPI_ISL_5705314|2021-09-20|2021-10-29	P	P
hCoV-19/USA/GA-CDC-MMB10322137/2021|EPI_ISL_5236891|2021-09-09|2021-10-15	F	P
hCoV-19/USA/HI-H214744/2021|EPI_ISL_5515760|2021-09-25|2021-10-25	R	P
hCoV-19/USA/HI-H214878/2021|EPI_ISL_5515940|2021-10-01|2021-10-25	R	P
hCoV-19/USA/IL-CDC-STM-000741350/2021|EPI_ISL_5657552|2021-10-07|2021-10-28	R	R
hCoV-19/USA/KY-CDC-LC0303151/2021|EPI_ISL_5166568|2021-09-22|2021-10-15	F	P
hCoV-19/USA/MA-CDCBI-CRSP_2BJQ6BZ34QHTZ3FG/2021|EPI_ISL_5250708|2021-10-06|2021-10-17	R	P
hCoV-19/USA/MA-CDCBI-CRSP_6F3I6C3ODJ2MHEWT/2021|EPI_ISL_5143728|2021-10-04|2021-10-14	R	P
hCoV-19/USA/MA-CDCBI-CRSP_CQIFETQFGGJB6OXI/2021|EPI_ISL_5251263|2021-10-05|2021-10-17	R	P
hCoV-19/USA/MA-CDCBI-CRSP_KPXXWEAYNENJCHGP/2021|EPI_ISL_5251749|2021-10-06|2021-10-17	R	P
hCoV-19/USA/MA-CDCBI-CRSP_M7ZHS2ELHQUFFBYX/2021|EPI_ISL_5143980|2021-10-04|2021-10-14	R	P
hCoV-19/USA/MA-CDCBI-CRSP_RLBLFK6N4KN2RLWQ/2021|EPI_ISL_5252188|2021-10-06|2021-10-17	R	P
hCoV-19/USA/TX-CDC-STM-000740541/2021|EPI_ISL_5522442|2021-10-07|2021-10-25	R	P
hCoV-19/USA/TX-TCH-TCMC01004-0821/2021|EPI_ISL_5575155|2021-08-09|2021-10-26	R	P
hCoV-19/USA/UT-UPHL-211026997402/2021|EPI_ISL_5642482|2021-08-12|2021-10-28	R	R
hCoV-19/Belgium/UZA-UA-CV0615745892/2021|EPI_ISL_1103582|2021-02-04|2021-03-01	F	P
hCoV-19/Brazil/RJ-FIOCRUZ-22035/2021|EPI_ISL_6172741|2021-05-04|2021-11-11	R	P
hCoV-19/Bulgaria/21BG-EU_006657_Pl62/2021|EPI_ISL_5854813|2021-09-02|2021-11-02	R	R
hCoV-19/Bulgaria/21BG-EU_007369_Pl68/2021|EPI_ISL_6115565|2021-09-20|2021-11-09	R	R
hCoV-19/Bulgaria/21BG-EU_007743_Pl72/2021|EPI_ISL_6115916|2021-09-27|2021-11-09	R	R
hCoV-19/Bulgaria/21BG-EU_008064_Pl76/2021|EPI_ISL_6102548|2021-09-29|2021-11-09	R	R
hCoV-19/Cambodia/866145/2021|EPI_ISL_6227866|2021-11-05|2021-11-12	R	R
hCoV-19/Cambodia/f1105137/2021|EPI_ISL_6227881|2021-11-05|2021-11-12	R	F
hCoV-19/England/BRBR-27FCA84/2021|EPI_ISL_5791045|2021-10-21|2021-10-31	F	F
hCoV-19/England/MILK-28282D1/2021|EPI_ISL_5787266|2021-10-23|2021-10-31	F	F
hCoV-19/England/MILK-28E1CC7/2021|EPI_ISL_6007568|2021-10-31|2021-11-07	P	R
hCoV-19/England/PHEC-3R032RB9/2021|EPI_ISL_6027509|2021-10-18|2021-11-08	F	P
hCoV-19/England/PHEC-YYBK64A/2021|EPI_ISL_5812526|2021-09-07|2021-11-01	P	R
hCoV-19/France/GES-HMN-21112040583/2021|EPI_ISL_6251433|2021-10-26|2021-11-12	F	R
hCoV-19/France/GES-HMN-21112080384/2021|EPI_ISL_6253997|2021-10-22|2021-11-12	F	R
hCoV-19/France/OCC-HCL021188382201/2021|EPI_ISL_6076298|2021-10-12|2021-11-09	R	F
hCoV-19/Germany/HE-ChVir-LB-211105-1542/2021|EPI_ISL_6010081|2021-10-26|2021-11-07	R	P
hCoV-19/Germany/HH-hpi-p9701/2021|EPI_ISL_6264577|2021-09-20|2021-11-14	R	P
hCoV-19/Germany/NW-RKI-I-299417/2021|EPI_ISL_5905463|2021-10-22|2021-11-04	R	R
hCoV-19/Germany/SN-RKI-I-304577/2021|EPI_ISL_5912462|2021-10-23|2021-11-04	R	P
hCoV-19/India/TN-SEQ_4947_S47_R1_001/2021|EPI_ISL_6033471|2021-08-12|2021-11-08	F	P
hCoV-19/India/TN-SEQ_5141_S241_R1_001/2021|EPI_ISL_6033588|2021-07-28|2021-11-08	R	P
hCoV-19/India/TN-SEQ_6223_S233_R1_001/2021|EPI_ISL_6101181|2021-09-15|2021-11-09	F	P
hCoV-19/Luxembourg/LNS0570285/2021|EPI_ISL_6185601|2021-10-14|2021-11-11	F	R
hCoV-19/Luxembourg/LNS1391331/2021|EPI_ISL_6185629|2021-10-12|2021-11-11	F	R
hCoV-19/Luxembourg/LNS1417917/2021|EPI_ISL_6186346|2021-10-19|2021-11-11	F	R
hCoV-19/Luxembourg/LNS3242154/2021|EPI_ISL_6186437|2021-10-12|2021-11-11	F	R
hCoV-19/Luxembourg/LNS5734600/2021|EPI_ISL_6186512|2021-10-12|2021-11-11	F	R
hCoV-19/Luxembourg/LNS6442617/2021|EPI_ISL_6187025|2021-10-25|2021-11-11	F	R
hCoV-19/Luxembourg/LNS6689901/2021|EPI_ISL_6185842|2021-10-14|2021-11-11	F	R
hCoV-19/Luxembourg/LNS7012356/2021|EPI_ISL_6186351|2021-10-18|2021-11-11	F	R
hCoV-19/Luxembourg/LNS7807411/2021|EPI_ISL_6185781|2021-10-14|2021-11-11	F	R
hCoV-19/Luxembourg/LNS7823099/2021|EPI_ISL_6191062|2021-10-14|2021-11-11	F	R
hCoV-19/Luxembourg/LNS8151063/2021|EPI_ISL_6186574|2021-10-12|2021-11-11	F	R
hCoV-19/Luxembourg/LNS8410770/2021|EPI_ISL_6186247|2021-10-14|2021-11-11	F	R
hCoV-19/Luxembourg/LNS8572255/2021|EPI_ISL_6186455|2021-10-15|2021-11-11	F	R
hCoV-19/Netherlands/NB-MVD-CWGS2101438/2021|EPI_ISL_6182027|2021-04-14|2021-11-11	F	F
hCoV-19/Nigeria/MRL-OS-2079/2021|EPI_ISL_5854760|2021-06-30|2021-11-02	F	F
hCoV-19/Nigeria/MRL-OS-2079/2021|EPI_ISL_5854760|2021-06-30|2021-11-02	F	R
hCoV-19/Peru/ARE-INS-8768/2021|EPI_ISL_6208664|2021-10-11|2021-11-11	R	F
hCoV-19/Qatar/QA.QU..20.4.D11/2021|EPI_ISL_6132266|2021-08-11|2021-11-10	P	P
hCoV-19/Scotland/QEUH-28A650F/2021|EPI_ISL_5951875|2021-10-27|2021-11-05	F	P
hCoV-19/Scotland/QEUH-28AC78B/2021|EPI_ISL_5969159|2021-10-27|2021-11-05	R	R
hCoV-19/Scotland/QEUH-28AC83D/2021|EPI_ISL_5969299|2021-10-27|2021-11-05	R	R
hCoV-19/Slovakia/29270/2021|EPI_ISL_5942583|2021-10-11|2021-11-05	R	R
hCoV-19/Slovenia/389003/2021|EPI_ISL_6249439|2021-09-27|2021-11-12	R	P
hCoV-19/Slovenia/408499/2021|EPI_ISL_6248545|2021-10-07|2021-11-12	R	P
hCoV-19/Slovenia/408536/2021|EPI_ISL_6248552|2021-10-07|2021-11-12	R	P
hCoV-19/Thailand/19242/2021|EPI_ISL_6136102|2021-10-22|2021-11-10	R	F
hCoV-19/Thailand/19243/2021|EPI_ISL_6136103|2021-10-22|2021-11-10	R	F
hCoV-19/Thailand/DMSc-04081/2021|EPI_ISL_6036428|2021-10-11|2021-11-08	R	P
hCoV-19/USA/AK-CDC-QDX30276736/2021|EPI_ISL_6066443|2021-10-15|2021-11-08	F	P
hCoV-19/USA/AK-CDC-QDX30276737/2021|EPI_ISL_6066441|2021-10-15|2021-11-08	F	P
hCoV-19/USA/AK-CDC-QDX30276742/2021|EPI_ISL_6066442|2021-10-15|2021-11-08	F	P
hCoV-19/USA/CA-CDC-FG-162252/2021|EPI_ISL_6120600|2021-11-02|2021-11-09	R	P
hCoV-19/USA/CA-CDPH-500017975/2021|EPI_ISL_6252806|2021-09-10|2021-11-12	R	P
hCoV-19/USA/CO-CDC-LC0336785/2021|EPI_ISL_5875553|2021-10-11|2021-11-02	P	P
hCoV-19/USA/CO-CDC-LC0351715/2021|EPI_ISL_6079067|2021-10-18|2021-11-09	R	R
hCoV-19/USA/CO-CDC-MMB10860353/2021|EPI_ISL_6255237|2021-10-04|2021-11-12	P	P
hCoV-19/USA/CO-CDC-MMB11015601/2021|EPI_ISL_6256789|2021-10-12|2021-11-12	R	R
hCoV-19/USA/CO-CDC-MMB11026764/2021|EPI_ISL_6256692|2021-10-12|2021-11-12	R	R
hCoV-19/USA/CO-CDPHE-2101975501/2021|EPI_ISL_6229598|2021-10-07|2021-11-12	P	P
hCoV-19/USA/CO-USAFSAM-S8185/2021|EPI_ISL_5926122|2021-09-26|2021-11-04	R	R
hCoV-19/USA/HI-H215365/2021|EPI_ISL_5849956|2021-10-08|2021-11-01	R	P
hCoV-19/USA/IA-CDC-ASC210310826/2021|EPI_ISL_6063297|2021-10-05|2021-11-08	F	P
hCoV-19/USA/NY-CDC-QDX29691373/2021|EPI_ISL_5929749|2021-10-10|2021-11-04	R	R
hCoV-19/USA/OR-CDC-LC0340427/2021|EPI_ISL_5878445|2021-10-16|2021-11-02	R	P
hCoV-19/USA/OR-TRACE-LINN-012221-753/2021|EPI_ISL_6262432|2021-01-22|2021-11-14	R	P
hCoV-19/USA/SC-CDC-ASC210307567/2021|EPI_ISL_5986106|2021-10-02|2021-11-05	R	F
hCoV-19/Bahrain/21921864276/2021|EPI_ISL_6266429|2021-11-06|2021-11-13	F	P
hCoV-19/Brazil/SP-IB_139065/2021|EPI_ISL_6570209|2021-10-30|2021-11-20	F	P
hCoV-19/Brazil/SP-IB_139297/2021|EPI_ISL_6570299|2021-10-26|2021-11-20	F	P
hCoV-19/Cambodia/869707/2021|EPI_ISL_6512045|2021-11-08|2021-11-19	R	R
hCoV-19/Cambodia/870042/2021|EPI_ISL_6512051|2021-11-09|2021-11-19	R	R
hCoV-19/Canada/AB-ABPHL-37622/2021|EPI_ISL_6661220|2021-10-18|2021-11-23	P	R
hCoV-19/Denmark/DCGC-209549/2021|EPI_ISL_6724121|2021-11-04|2021-11-25	R	P
hCoV-19/Denmark/DCGC-226577/2021|EPI_ISL_6701836|2021-11-17|2021-11-25	R	P
hCoV-19/England/MILK-2A8216D/2021|EPI_ISL_6580827|2021-11-10|2021-11-21	R	F
hCoV-19/England/PHEC-3S0BES17/2021|EPI_ISL_6276284|2021-11-01|2021-11-15	P	R
hCoV-19/France/GES-HMN-21112170821/2021|EPI_ISL_6776920|2021-10-26|2021-11-26	F	R
hCoV-19/France/GES-HMN-21112170838/2021|EPI_ISL_6776918|2021-10-26|2021-11-26	F	R
hCoV-19/India/MZ-INSACOG-1526100513464/2021|EPI_ISL_6395103|2021-08-23|2021-11-17	R	P
hCoV-19/India/MZ-INSACOG-1526100513666/2021|EPI_ISL_6394578|2021-08-23|2021-11-17	R	P
hCoV-19/India/MZ-INSACOG-1526100513671/2021|EPI_ISL_6394655|2021-08-23|2021-11-17	R	P
hCoV-19/India/MZ-INSACOG-1526100514776/2021|EPI_ISL_6395204|2021-08-23|2021-11-17	R	P
hCoV-19/India/MZ-INSACOG-1526100558242/2021|EPI_ISL_6394829|2021-08-31|2021-11-17	R	P
hCoV-19/India/MZ-INSACOG-1526100558247/2021|EPI_ISL_6394888|2021-08-31|2021-11-17	R	P
hCoV-19/India/MZ-INSACOG-1526100558586/2021|EPI_ISL_6394776|2021-08-31|2021-11-17	R	P
hCoV-19/India/MZ-INSACOG-1526100568110/2021|EPI_ISL_6394983|2021-09-03|2021-11-17	R	P
hCoV-19/India/MZ-INSACOG-1526100568112/2021|EPI_ISL_6394995|2021-09-03|2021-11-17	R	P
hCoV-19/India/MZ-INSACOG-1526100568115/2021|EPI_ISL_6394999|2021-09-03|2021-11-17	R	P
hCoV-19/India/MZ-INSACOG-1526100568118/2021|EPI_ISL_6395007|2021-09-03|2021-11-17	R	P
hCoV-19/India/MZ-INSACOG-1526100568124/2021|EPI_ISL_6395015|2021-09-03|2021-11-17	R	P
hCoV-19/India/MZ-INSACOG-1526100568127/2021|EPI_ISL_6395023|2021-09-03|2021-11-17	R	P
hCoV-19/India/MZ-INSACOG-1526100568131/2021|EPI_ISL_6395035|2021-09-03|2021-11-17	R	P
hCoV-19/Luxembourg/LNS2264890/2021|EPI_ISL_6809459|2021-11-04|2021-11-27	F	R
hCoV-19/Peru/LIM-INS-9003/2021|EPI_ISL_6574030|2021-10-23|2021-11-20	P	F
hCoV-19/Sweden/01_SE100_21CS100569/2021|EPI_ISL_6375409|2021-03-22|2021-11-17	F	R
hCoV-19/Switzerland/BE-IFIK-211115_os_04/2021|EPI_ISL_6512430|2021-11-07|2021-11-19	P	R
hCoV-19/Thailand/COVPSU-00332/2021|EPI_ISL_6695802|2021-09-11|2021-11-24	R	P
hCoV-19/Turkey/HSGM-F375/2021|EPI_ISL_6677389|2021-11-11|2021-11-24	P	F
hCoV-19/Ukraine/74-66142/2021|EPI_ISL_6700808|2021-10-28|2021-11-25	R	P
hCoV-19/USA/CA-CDC-ASC210465122/2021|EPI_ISL_6524197|2021-10-17|2021-11-19	R	R
hCoV-19/USA/CA-CDC-FG-169412/2021|EPI_ISL_6625787|2021-11-11|2021-11-23	R	P
hCoV-19/USA/CA-CDC-FG-169441/2021|EPI_ISL_6625743|2021-11-11|2021-11-23	R	P
hCoV-19/USA/CA-CDC-FG-169842/2021|EPI_ISL_6628433|2021-11-12|2021-11-23	R	P
hCoV-19/USA/CO-CDC-MMB10674242/2021|EPI_ISL_6310163|2021-09-24|2021-11-15	R	R
hCoV-19/USA/CO-CDPHE-2102004852/2021|EPI_ISL_6585117|2021-10-18|2021-11-22	R	R
hCoV-19/USA/ID-CDC-IBX810136116770/2021|EPI_ISL_6544251|2021-11-11|2021-11-20	R	P
hCoV-19/USA/MN-CDC-ASC210465398/2021|EPI_ISL_6519965|2021-10-16|2021-11-19	R	P
hCoV-19/USA/NJ-PHEL-V21028206/2021|EPI_ISL_6690432|2021-11-09|2021-11-24	R	P
hCoV-19/USA/NY-MSHSPSP-PV31898/2021|EPI_ISL_6492518|2021-04-19|2021-11-19	F	R
hCoV-19/USA/NY-MSHSPSP-PV37801/2021|EPI_ISL_6492619|2021-04-29|2021-11-19	F	R
hCoV-19/USA/NY-NYGC-4277-VTM1-QOAE815/2021|EPI_ISL_6567310|2021-04-21|2021-11-20	F	R
hCoV-19/USA/PA-CDC-STM-000711024/2021|EPI_ISL_6489388|2021-07-25|2021-11-18	R	F
hCoV-19/USA/PA-CDC-STM-WNR3NJM5N/2021|EPI_ISL_6417200|2021-11-04|2021-11-17	F	P
hCoV-19/USA/TX-CDC-QDX30410646/2021|EPI_ISL_6402765|2021-10-24|2021-11-17	F	P
hCoV-19/USA/WV-CDC-ASC210449079/2021|EPI_ISL_6541513|2021-10-30|2021-11-20	F	F
hCoV-19/Austria/CeMM20263/2021|EPI_ISL_7195124|2021-11-05|2021-12-06	R	P
hCoV-19/Belgium/ULB-IBC_CV8278824809/2021|EPI_ISL_7021832|2021-11-19|2021-12-03	R	R
hCoV-19/Benin/NMIMR-350416/2021|EPI_ISL_7139669|2021-03-26|2021-12-04	F	P
hCoV-19/Benin/NMIMR-359550/2021|EPI_ISL_7139771|2021-04-01|2021-12-04	F	R
hCoV-19/Benin/NMIMR-359555/2021|EPI_ISL_7139772|2021-04-01|2021-12-04	F	R
hCoV-19/Brazil/SP-IB_RP125538/2021|EPI_ISL_7494010|2021-09-28|2021-12-10	P	P
hCoV-19/Bulgaria/21BG-EU_010122_Pl97/2021|EPI_ISL_7327594|2021-10-29|2021-12-07	P	R
hCoV-19/Bulgaria/21BG-EU_010140_Pl97/2021|EPI_ISL_7327613|2021-10-28|2021-12-07	F	R
hCoV-19/Bulgaria/21BG-EU_010296_Pl99/2021|EPI_ISL_7327762|2021-11-04|2021-12-07	R	R
hCoV-19/Bulgaria/21BG-EU_010363_Pl99/2021|EPI_ISL_7327832|2021-10-29|2021-12-07	R	R
hCoV-19/Bulgaria/21BG-EU_010665_Pl102/2021|EPI_ISL_7327949|2021-11-02|2021-12-07	F	R
hCoV-19/Cambodia/886710/2021|EPI_ISL_7370865|2021-11-30|2021-12-08	R	R
hCoV-19/Colombia/DC-LSPSDS-VG-996122/2021|EPI_ISL_7503403|2021-08-13|2021-12-11	P	R
hCoV-19/Cyprus/BMVUCY737/2021|EPI_ISL_7210680|2021-01-08|2021-12-06	F	P
hCoV-19/Denmark/DCGC-230199/2021|EPI_ISL_6830140|2021-11-18|2021-11-29	R	P
hCoV-19/Denmark/DCGC-231465/2021|EPI_ISL_6830918|2021-11-17|2021-11-29	R	P
hCoV-19/Denmark/DCGC-231900/2021|EPI_ISL_6831206|2021-11-18|2021-11-29	R	P
hCoV-19/Denmark/DCGC-241908/2021|EPI_ISL_6968459|2021-11-23|2021-12-02	R	P
hCoV-19/Denmark/DCGC-243037/2021|EPI_ISL_7282764|2021-11-24|2021-12-07	R	P
hCoV-19/Denmark/DCGC-243087/2021|EPI_ISL_7282315|2021-11-23|2021-12-07	R	P
hCoV-19/Denmark/DCGC-244362/2021|EPI_ISL_7063994|2021-11-23|2021-12-03	R	P
hCoV-19/Denmark/DCGC-247649/2021|EPI_ISL_7280479|2021-11-24|2021-12-07	R	P
hCoV-19/Denmark/DCGC-249927/2021|EPI_ISL_7289037|2021-11-28|2021-12-07	R	R
hCoV-19/Denmark/DCGC-250564/2021|EPI_ISL_7289888|2021-11-28|2021-12-07	R	P
hCoV-19/Denmark/DCGC-252570/2021|EPI_ISL_7460517|2021-11-30|2021-12-10	R	P
hCoV-19/Denmark/DCGC-253307/2021|EPI_ISL_7461255|2021-12-02|2021-12-10	R	R
hCoV-19/Denmark/DCGC-253602/2021|EPI_ISL_7461901|2021-12-02|2021-12-10	R	R
hCoV-19/Denmark/DCGC-253803/2021|EPI_ISL_7462095|2021-11-30|2021-12-10	R	P
hCoV-19/Denmark/DCGC-254532/2021|EPI_ISL_7515210|2021-12-03|2021-12-11	R	R
hCoV-19/Denmark/DCGC-254612/2021|EPI_ISL_7515503|2021-12-03|2021-12-11	R	P
hCoV-19/Denmark/DCGC-256166/2021|EPI_ISL_7521230|2021-12-01|2021-12-11	R	P
hCoV-19/Denmark/DCGC-257829/2021|EPI_ISL_7529116|2021-12-03|2021-12-11	R	P
hCoV-19/Denmark/DCGC-259161/2021|EPI_ISL_7533706|2021-12-02|2021-12-11	R	P
hCoV-19/Denmark/DCGC-259313/2021|EPI_ISL_7534238|2021-12-03|2021-12-11	R	R
hCoV-19/England/ALDP-2CB3125/2021|EPI_ISL_7352455|2021-11-30|2021-12-08	F	P
hCoV-19/England/ALDP-2CD3BF4/2021|EPI_ISL_7393478|2021-11-30|2021-12-09	F	P
hCoV-19/England/MILK-2CD8A6B/2021|EPI_ISL_7396814|2021-12-02|2021-12-09	R	P
hCoV-19/France/IDF-HMN-21112250899/2021|EPI_ISL_7307502|2021-11-22|2021-12-07	R	P
hCoV-19/Germany/BW-RKI-I-334063/2021|EPI_ISL_6956602|2021-10-31|2021-12-02	R	P
hCoV-19/Germany/BW-RKI-I-355983/2021|EPI_ISL_7418250|2021-11-26|2021-12-09	R	P
hCoV-19/Germany/HE-RKI-I-340209/2021|EPI_ISL_7076440|2021-11-12|2021-12-03	R	P
hCoV-19/Germany/HE-RKI-I-355392/2021|EPI_ISL_7417348|2021-11-23|2021-12-09	R	P
hCoV-19/Germany/NW-RKI-I-354795/2021|EPI_ISL_7416632|2021-11-30|2021-12-09	R	R
hCoV-19/Germany/SN-RKI-I-336147/2021|EPI_ISL_6959182|2021-11-12|2021-12-02	R	P
hCoV-19/Germany/SN-RKI-I-341245/2021|EPI_ISL_7079573|2021-11-15|2021-12-03	R	P
hCoV-19/Germany/SN-RKI-I-348677/2021|EPI_ISL_7103043|2021-11-19|2021-12-03	R	P
hCoV-19/Germany/SN-RKI-I-352088/2021|EPI_ISL_7114907|2021-11-19|2021-12-03	R	P
hCoV-19/Germany/SN-RKI-I-360364/2021|EPI_ISL_7430930|2021-11-27|2021-12-09	R	P
hCoV-19/Germany/SN-RKI-I-360411/2021|EPI_ISL_7431130|2021-11-26|2021-12-09	R	R
hCoV-19/India/TG-CDFD-NMCVD52076/2021|EPI_ISL_7468942|2021-11-26|2021-12-10	P	R
hCoV-19/Japan/PG-166294/2021|EPI_ISL_7067463|2021-09-07|2021-12-03	R	P
hCoV-19/Luxembourg/LNS0064067/2021|EPI_ISL_7378461|2021-11-23|2021-12-08	F	R
hCoV-19/Luxembourg/LNS2636007/2021|EPI_ISL_7378722|2021-11-22|2021-12-08	F	R
hCoV-19/Malaysia/UNIMAS-HBTU418/2021|EPI_ISL_7473105|2021-11-05|2021-12-10	F	P
hCoV-19/Montenegro/CO-00531_MNE000_5525672102/2021|EPI_ISL_7414451|2021-11-05|2021-12-09	R	P
hCoV-19/Montenegro/CO-00531_MNE000_5525802102/2021|EPI_ISL_7414621|2021-11-05|2021-12-09	R	P
hCoV-19/Peru/JUN-INS-9856/2021|EPI_ISL_6946012|2021-11-04|2021-12-01	P	F
hCoV-19/Peru/JUN-INS-9862/2021|EPI_ISL_6946010|2021-11-08|2021-12-01	P	F
hCoV-19/Peru/JUN-INS-9863/2021|EPI_ISL_6946009|2021-11-08|2021-12-01	P	F
hCoV-19/Peru/JUN-INS-9867/2021|EPI_ISL_6946013|2021-11-03|2021-12-01	P	F
hCoV-19/Peru/JUN-INS-9868/2021|EPI_ISL_6946011|2021-11-05|2021-12-01	P	F
hCoV-19/Peru/LIM-INS-10238/2021|EPI_ISL_7494826|2021-11-15|2021-12-10	R	P
hCoV-19/Switzerland/BL-ETHZ-34953451/2021|EPI_ISL_7371589|2021-11-24|2021-12-08	R	P
hCoV-19/Switzerland/ZH-ETHZ-34889055/2021|EPI_ISL_7367797|2021-11-21|2021-12-08	F	P
hCoV-19/Switzerland/ZH-ETHZ-34895321/2021|EPI_ISL_7170960|2021-11-22|2021-12-05	F	P
hCoV-19/Switzerland/ZH-ETHZ-34949782/2021|EPI_ISL_7372215|2021-11-24|2021-12-08	F	P
hCoV-19/USA/AZ-CDC-LC0393090/2021|EPI_ISL_7244234|2021-11-07|2021-12-06	R	P
hCoV-19/USA/CA-CDC-ASC210422624/2021|EPI_ISL_7174518|2021-11-14|2021-12-05	R	P
hCoV-19/USA/CA-CDC-ASC210422625/2021|EPI_ISL_7174540|2021-11-14|2021-12-05	R	P
hCoV-19/USA/CA-CDC-FG-177506/2021|EPI_ISL_7153684|2021-11-26|2021-12-04	R	P
hCoV-19/USA/CA-CDC-FG-177650/2021|EPI_ISL_7173680|2021-11-27|2021-12-05	F	R
hCoV-19/USA/CA-CDC-FG-180423/2021|EPI_ISL_7449427|2021-11-30|2021-12-09	F	P
hCoV-19/USA/CO-CDC-MMB11570716/2021|EPI_ISL_7261461|2021-11-10|2021-12-06	R	P
hCoV-19/USA/CO-CDPHE-2101937204/2021|EPI_ISL_7331600|2021-10-07|2021-12-07	R	R
hCoV-19/USA/CO-CDPHE-2101938016/2021|EPI_ISL_7331703|2021-10-04|2021-12-07	R	R
hCoV-19/USA/CO-CDPHE-2101945325/2021|EPI_ISL_7331289|2021-10-08|2021-12-07	R	R
hCoV-19/USA/CO-CDPHE-2101947499/2021|EPI_ISL_7331081|2021-10-11|2021-12-07	P	P
hCoV-19/USA/CO-CDPHE-2102066171/2021|EPI_ISL_7455005|2021-10-22|2021-12-09	R	R
hCoV-19/USA/CO-CDPHE-2102069429/2021|EPI_ISL_6912724|2021-10-26|2021-12-01	P	P
hCoV-19/USA/CO-CDPHE-2102100077/2021|EPI_ISL_6913379|2021-10-27|2021-12-01	P	P
hCoV-19/USA/CO-CDPHE-2102191482/2021|EPI_ISL_7501238|2021-11-11|2021-12-11	R	F
hCoV-19/USA/CO-CDPHE-2102221909/2021|EPI_ISL_7140255|2021-11-02|2021-12-04	P	P
hCoV-19/USA/CO-CDPHE-2102303781/2021|EPI_ISL_7505005|2021-11-21|2021-12-11	R	R
hCoV-19/USA/CO-GD-113021-144/2021|EPI_ISL_7357925|2021-11-24|2021-12-08	P	F
hCoV-19/USA/CO-IVY-ZZX9ZVG7/2021|EPI_ISL_6826629|2021-10-19|2021-11-29	R	R
hCoV-19/USA/HI-H215939/2021|EPI_ISL_7263954|2021-10-06|2021-12-07	R	P
hCoV-19/USA/MA-CDCBI-CRSP_3BYYDEW3BEBJDY3L/2021|EPI_ISL_7453058|2021-11-29|2021-12-09	R	P
hCoV-19/USA/MA-CDCBI-CRSP_7FFIS5WXQ5TR3SRH/2021|EPI_ISL_7543151|2021-11-30|2021-12-11	P	P
hCoV-19/USA/MA-CDCBI-CRSP_VOPY2JKJGEFSRAJN/2021|EPI_ISL_7544225|2021-11-30|2021-12-11	P	P
hCoV-19/USA/MA-UMASSMED-202007562/2021|EPI_ISL_7170273|2021-09-17|2021-12-05	F	P
hCoV-19/USA/MT-TRACE-FLAT-101520-814/2020|EPI_ISL_6938332|2020-10-15|2021-12-01	F	F
hCoV-19/USA/MT-TRACE-FLAT-101520-814/2020|EPI_ISL_6938332|2020-10-15|2021-12-01	P	F
hCoV-19/USA/OR-TRACE-LINN-082921-1003/2021|EPI_ISL_7494000|2021-08-29|2021-12-10	R	P
hCoV-19/USA/OR-TRACE-LINN-082921-1003/2021|EPI_ISL_7494000|2021-08-29|2021-12-10	F	P
hCoV-19/USA/TX-HMH-MCoV-66588/2021|EPI_ISL_6989308|2021-10-16|2021-12-02	R	P
hCoV-19/Canada/BC-BCCDC-267606/2021|EPI_ISL_7739852|2021-11-24|2021-12-16	F	P
hCoV-19/Canada/QC-1nEAQ-0642719/2021|EPI_ISL_7652794|2021-01-07|2021-12-14	F	R
hCoV-19/Colombia/DC-LSPSDS-VG-996122/2021|EPI_ISL_7503403|2021-08-13|2021-12-11	P	R
hCoV-19/Croatia/15236/2021|EPI_ISL_7880365|2021-11-25|2021-12-20	R	F
hCoV-19/Denmark/DCGC-254532/2021|EPI_ISL_7515210|2021-12-03|2021-12-11	R	R
hCoV-19/Denmark/DCGC-254612/2021|EPI_ISL_7515503|2021-12-03|2021-12-11	R	P
hCoV-19/Denmark/DCGC-256166/2021|EPI_ISL_7521230|2021-12-01|2021-12-11	R	P
hCoV-19/Denmark/DCGC-257829/2021|EPI_ISL_7529116|2021-12-03|2021-12-11	R	P
hCoV-19/Denmark/DCGC-259161/2021|EPI_ISL_7533706|2021-12-02|2021-12-11	R	P
hCoV-19/Denmark/DCGC-259313/2021|EPI_ISL_7534238|2021-12-03|2021-12-11	R	R
hCoV-19/Denmark/DCGC-260089/2021|EPI_ISL_7639274|2021-12-05|2021-12-14	R	P
hCoV-19/Denmark/DCGC-260343/2021|EPI_ISL_7639649|2021-12-06|2021-12-14	P	R
hCoV-19/Denmark/DCGC-260865/2021|EPI_ISL_7640388|2021-12-04|2021-12-14	P	R
hCoV-19/Denmark/DCGC-261455/2021|EPI_ISL_7641111|2021-12-04|2021-12-14	R	P
hCoV-19/Denmark/DCGC-262431/2021|EPI_ISL_7644878|2021-12-05|2021-12-14	F	P
hCoV-19/Denmark/DCGC-262969/2021|EPI_ISL_7643021|2021-12-01|2021-12-14	R	P
hCoV-19/Denmark/DCGC-265391/2021|EPI_ISL_7729606|2021-12-07|2021-12-16	R	P
hCoV-19/Denmark/DCGC-266065/2021|EPI_ISL_7730412|2021-12-06|2021-12-16	P	R
hCoV-19/Denmark/DCGC-266590/2021|EPI_ISL_7731045|2021-12-07|2021-12-16	R	P
hCoV-19/Denmark/DCGC-268845/2021|EPI_ISL_7903365|2021-12-03|2021-12-21	R	P
hCoV-19/Denmark/DCGC-269820/2021|EPI_ISL_7904928|2021-12-13|2021-12-21	R	P
hCoV-19/Denmark/DCGC-271345/2021|EPI_ISL_7906815|2021-12-10|2021-12-21	R	P
hCoV-19/Denmark/DCGC-271410/2021|EPI_ISL_7906878|2021-12-08|2021-12-21	R	R
hCoV-19/Denmark/DCGC-271936/2021|EPI_ISL_7907712|2021-12-05|2021-12-21	R	R
hCoV-19/Denmark/DCGC-275422/2021|EPI_ISL_7912673|2021-12-06|2021-12-21	R	P
hCoV-19/Denmark/DCGC-278268/2021|EPI_ISL_7917545|2021-12-06|2021-12-21	R	R
hCoV-19/England/ALDP-2DD3883/2021|EPI_ISL_7724554|2021-12-08|2021-12-16	F	P
hCoV-19/England/LOND-135A6C3/2021|EPI_ISL_7821798|2021-12-01|2021-12-18	R	P
hCoV-19/England/LOND-135BC75/2021|EPI_ISL_7843280|2021-12-02|2021-12-19	R	P
hCoV-19/England/LSPA-2E3B42A/2021|EPI_ISL_7815722|2021-12-09|2021-12-18	F	P
hCoV-19/England/LSPA-2E419E6/2021|EPI_ISL_7839213|2021-12-09|2021-12-19	R	R
hCoV-19/England/MILK-2D00A2D/2021|EPI_ISL_7576507|2021-12-03|2021-12-13	F	P
hCoV-19/France/OCC-HCL021210958101/2021|EPI_ISL_7606408|2021-11-26|2021-12-13	R	P
hCoV-19/France/PAC-IHU-51510-Nova1M/2021|EPI_ISL_7805910|2021-11|2021-12-17	R	P
hCoV-19/Germany/HE-RKI-I-369316/2021|EPI_ISL_7752038|2021-11-28|2021-12-17	R	R
hCoV-19/Germany/HE-RKI-I-369319/2021|EPI_ISL_7752041|2021-11-29|2021-12-17	R	P
hCoV-19/Germany/HE-RKI-I-369324/2021|EPI_ISL_7752050|2021-11-28|2021-12-17	R	R
hCoV-19/Germany/HH-RKI-I-370258/2021|EPI_ISL_7753381|2021-11-17|2021-12-17	R	P
hCoV-19/Germany/RP-RKI-I-368354/2021|EPI_ISL_7750961|2021-11-22|2021-12-17	R	R
hCoV-19/Germany/SN-RKI-I-375164/2021|EPI_ISL_7757482|2021-12-03|2021-12-17	R	P
hCoV-19/Germany/SN-RKI-I-378714/2021|EPI_ISL_7765081|2021-12-06|2021-12-17	R	P
hCoV-19/Germany/SN-RKI-I-381794/2021|EPI_ISL_7769295|2021-12-06|2021-12-17	R	P
hCoV-19/Ghana/NMIMR-NCOV-21-42390/2021|EPI_ISL_8065574|2021-06-15|2021-12-25	F	R
hCoV-19/Ghana/NMIMR-NUR-21-20866/2021|EPI_ISL_8065543|2021-05-31|2021-12-25	F	R
hCoV-19/Ghana/NMIMR-NUR-21-9013/2021|EPI_ISL_8065522|2021-02-10|2021-12-25	F	R
hCoV-19/Italy/ABR-IZSGC-317032/2021|EPI_ISL_7802867|2021-12-02|2021-12-17	R	P
hCoV-19/Italy/ABR-IZSGC-317033/2021|EPI_ISL_7802868|2021-12-02|2021-12-17	R	P
hCoV-19/Italy/FVG-UD-64035272/2021|EPI_ISL_7852547|2021-12-06|2021-12-19	R	F
hCoV-19/Mexico/GUA_INER_IMSS_3418/2021|EPI_ISL_7728997|2021-11-18|2021-12-16	F	P
hCoV-19/Montenegro/583919/2021|EPI_ISL_7735945|2021-12-12|2021-12-16	R	P
hCoV-19/Netherlands/GR-UMCG-MMB_3859/2021|EPI_ISL_8035582|2021-12-16|2021-12-24	F	P
hCoV-19/Norway/29328/2021|EPI_ISL_7777822|2021-11-22|2021-12-17	R	P
hCoV-19/Norway/29775/2021|EPI_ISL_7880008|2021-11-28|2021-12-20	R	P
hCoV-19/Peru/JUN-INS-10598/2021|EPI_ISL_7846263|2021-11-17|2021-12-19	P	F
hCoV-19/Peru/JUN-INS-10599/2021|EPI_ISL_7846264|2021-11-17|2021-12-19	P	F
hCoV-19/Peru/UCA-INS-10385/2021|EPI_ISL_7846051|2021-11-16|2021-12-19	P	F
hCoV-19/Slovenia/17-115153-CE/2021|EPI_ISL_7926475|2021-11-21|2021-12-21	F	R
hCoV-19/Slovenia/17-115637-CE/2021|EPI_ISL_7926497|2021-11-22|2021-12-21	F	R
hCoV-19/Switzerland/BL-ETHZ-35122840/2021|EPI_ISL_7892605|2021-12-04|2021-12-21	R	P
hCoV-19/Thailand/DMSc-04903/2021|EPI_ISL_7695228|2021-11-15|2021-12-15	R	R
hCoV-19/Thailand/DMSc-05023/2021|EPI_ISL_7901041|2021-12-05|2021-12-21	R	F
hCoV-19/Thailand/NIC_KBI_SEQ22262/2021|EPI_ISL_7740413|2021-12-01|2021-12-16	R	F
hCoV-19/USA/CA-CDC-FG-185930/2021|EPI_ISL_7568389|2021-12-04|2021-12-12	F	R
hCoV-19/USA/CA-CDC-LC0396753/2021|EPI_ISL_7667836|2021-11-22|2021-12-15	R	P
hCoV-19/USA/CA-CDPH-3000052731/2021|EPI_ISL_7708804|2021-02-17|2021-12-16	F	P
hCoV-19/USA/CA-CDPH-3000052732/2021|EPI_ISL_7708805|2021-02-17|2021-12-16	F	P
hCoV-19/USA/CA-CDPH-3000052734/2021|EPI_ISL_7708806|2021-02-17|2021-12-16	F	P
hCoV-19/USA/CA-CDPH-3000276399/2021|EPI_ISL_7713129|2021-11-24|2021-12-16	R	P
hCoV-19/USA/CA-CDPH-3000279097/2021|EPI_ISL_7999012|2021-12-01|2021-12-23	R	P
hCoV-19/USA/CA-CDPH-7000001283/2021|EPI_ISL_7894920|2021-11-20|2021-12-21	R	P
hCoV-19/USA/CA-CDPH-7000001286/2021|EPI_ISL_7894921|2021-11-20|2021-12-21	R	P
hCoV-19/USA/CA-HLX-ATM-29FMJC7PX/2021|EPI_ISL_7648101|2021-10-12|2021-12-14	R	P
hCoV-19/USA/CO-CDC-ASC210395292/2021|EPI_ISL_7937885|2021-11-09|2021-12-21	R	R
hCoV-19/USA/CO-CDPHE-2102191482/2021|EPI_ISL_7501238|2021-11-11|2021-12-11	R	F
hCoV-19/USA/CO-CDPHE-2102303781/2021|EPI_ISL_7505005|2021-11-21|2021-12-11	R	R
hCoV-19/USA/CO-CDPHE-2102308876/2021|EPI_ISL_7801595|2021-11-26|2021-12-17	F	R
hCoV-19/USA/IA-CDC-ASC210453386/2021|EPI_ISL_7928079|2021-11-08|2021-12-21	F	P
hCoV-19/USA/IA-CDC-ASC210453394/2021|EPI_ISL_7928075|2021-11-08|2021-12-21	F	P
hCoV-19/USA/MA-CDCBI-CRSP_7FFIS5WXQ5TR3SRH/2021|EPI_ISL_7543151|2021-11-30|2021-12-11	P	P
hCoV-19/USA/MA-CDCBI-CRSP_VOPY2JKJGEFSRAJN/2021|EPI_ISL_7544225|2021-11-30|2021-12-11	P	P
hCoV-19/USA/MA-CDCBI-CRSP_VQBZQ4WELJNTOFFT/2021|EPI_ISL_7833834|2021-12-08|2021-12-19	R	P
hCoV-19/USA/NJ-CDC-LC0398910/2021|EPI_ISL_7669365|2021-11-23|2021-12-15	R	P
hCoV-19/USA/NY-CDC-FG-194196/2021|EPI_ISL_8017345|2021-12-09|2021-12-23	R	R
hCoV-19/USA/OH-CDC-ASC210488124/2021|EPI_ISL_7789888|2021-11-21|2021-12-17	R	P
hCoV-19/USA/OH-CDC-ASC210488124/2021|EPI_ISL_7789889|2021-11-21|2021-12-17	R	P
hCoV-19/USA/OR-TRACE-LINN-080921-1094/2021|EPI_ISL_7547083|2021-08-09|2021-12-11	R	P
hCoV-19/Bangladesh/icddrb-GAC2-01058/2021|EPI_ISL_8422143|2021-07-31|2022-01-06	R	R
hCoV-19/Denmark/DCGC-286090/2021|EPI_ISL_8137168|2021-12-13|2021-12-28	R	R
hCoV-19/Denmark/DCGC-287189/2021|EPI_ISL_8171518|2021-12-19|2021-12-29	R	R
hCoV-19/Denmark/DCGC-293854/2021|EPI_ISL_8347361|2021-12-18|2022-01-04	R	R
hCoV-19/Denmark/DCGC-297818/2021|EPI_ISL_8458818|2021-12-29|2022-01-07	R	R
hCoV-19/England/MILK-303DCD0/2021|EPI_ISL_8455860|2021-12-28|2022-01-07	R	P
hCoV-19/France/HDF-IPP50051/2021|EPI_ISL_8416996|2021-12-13|2022-01-06	R	P
hCoV-19/France/OCC-HCL021222727301/2021|EPI_ISL_8296364|2021-11-30|2022-01-03	R	P
hCoV-19/France/PAC-IHU-52497-Nova1M/2021|EPI_ISL_8321380|2021-12|2022-01-03	R	P
hCoV-19/France/PAC-IHU-52498-Nova1M/2021|EPI_ISL_8321381|2021-12|2022-01-03	R	P
hCoV-19/Germany/BW-RKI-I-386590/2021|EPI_ISL_8220091|2021-12-09|2021-12-31	R	P
hCoV-19/Germany/BY-RKI-I-409214/2021|EPI_ISL_8247732|2021-12-21|2021-12-31	R	P
hCoV-19/Germany/NW-RKI-I-397668/2021|EPI_ISL_8227197|2021-12-21|2021-12-31	R	R
hCoV-19/Germany/SH-RKI-I-395798/2021|EPI_ISL_8226349|2021-12-16|2021-12-31	R	P
hCoV-19/Germany/SH-RKI-I-395851/2021|EPI_ISL_8226398|2021-12-14|2021-12-31	R	P
hCoV-19/Germany/SN-RKI-I-400054/2021|EPI_ISL_8229398|2021-12-09|2021-12-31	R	R
hCoV-19/Ghana/NMIMR-NCOV-21-42390/2021|EPI_ISL_8065574|2021-06-15|2021-12-25	F	R
hCoV-19/Ghana/NMIMR-NUR-21-20866/2021|EPI_ISL_8065543|2021-05-31|2021-12-25	F	R
hCoV-19/Ghana/NMIMR-NUR-21-9013/2021|EPI_ISL_8065522|2021-02-10|2021-12-25	F	R
hCoV-19/Greece/V5579/2021|EPI_ISL_8454897|2021-12-14|2022-01-07	R	F
hCoV-19/Greece/V5581/2021|EPI_ISL_8454899|2021-12-16|2022-01-07	R	F
hCoV-19/India/PB-VRDLGMCPTA-ICMR-564555196/2021|EPI_ISL_8145759|2021-11|2021-12-28	F	P
hCoV-19/Italy/FVG-UD-602561/2021|EPI_ISL_8250861|2021-12-26|2021-12-31	R	F
hCoV-19/Italy/PIE-IRCC-15866775/2021|EPI_ISL_8133031|2021-12-20|2021-12-28	F	R
hCoV-19/Jordan/PHBC40/2021|EPI_ISL_8164976|2021-12-22|2021-12-29	R	R
hCoV-19/Jordan/PHBC40/2021|EPI_ISL_8164976|2021-12-22|2021-12-29	F	R
hCoV-19/Jordan/PHBC41/2021|EPI_ISL_8165195|2021-12-22|2021-12-29	R	R
hCoV-19/Jordan/PHBC41/2021|EPI_ISL_8165195|2021-12-22|2021-12-29	F	R
hCoV-19/Luxembourg/LNS7684622/2021|EPI_ISL_8313209|2021-11-25|2022-01-03	F	R
hCoV-19/Netherlands/ZH-EMC-4446/2021|EPI_ISL_8423002|2021-12-17|2022-01-06	P	P
hCoV-19/Peru/PAS-INS-11039/2021|EPI_ISL_8143831|2021-11-25|2021-12-28	P	F
hCoV-19/Portugal/PT24145/2021|EPI_ISL_8294229|2021-12-20|2022-01-02	R	R
hCoV-19/Slovenia/17-122689-CE/2021|EPI_ISL_8420442|2021-12-04|2022-01-06	F	R
hCoV-19/Slovenia/17-123897-CE/2021|EPI_ISL_8420487|2021-12-07|2022-01-06	F	R
hCoV-19/Switzerland/BL-ETHZ-35126942/2021|EPI_ISL_8338832|2021-12-05|2022-01-04	R	P
hCoV-19/Thailand/COVPSU-00428/2021|EPI_ISL_8097344|2021-10-20|2021-12-27	R	R
hCoV-19/Thailand/COVPSU-00477/2021|EPI_ISL_8097392|2021-10-20|2021-12-27	R	R
hCoV-19/Thailand/COVPSU-00544/2021|EPI_ISL_8097452|2021-11-05|2021-12-27	R	R
hCoV-19/Thailand/COVPSU-00580/2021|EPI_ISL_8097484|2021-11-12|2021-12-27	R	P
hCoV-19/Thailand/COVPSU-00636/2021|EPI_ISL_8097535|2021-11-25|2021-12-27	R	P
hCoV-19/Thailand/DMSc-05689/2021|EPI_ISL_8437134|2021-12-15|2022-01-07	R	F
hCoV-19/Thailand/DMSc-05882/2021|EPI_ISL_8437305|2021-12-20|2022-01-07	R	F
hCoV-19/Thailand/DMSc-05920/2021|EPI_ISL_8437341|2021-12-13|2022-01-07	R	F
hCoV-19/Thailand/DMSc-05950/2021|EPI_ISL_8437369|2021-12-14|2022-01-07	R	F
hCoV-19/Turkey/HSGM-F7308/2021|EPI_ISL_8089784|2021-12-02|2021-12-26	P	P
hCoV-19/USA/AZ-CDC-LC0441998/2021|EPI_ISL_8361992|2021-12-11|2022-01-04	R	P
hCoV-19/USA/CA-CDC-FG-216132/2021|EPI_ISL_8358851|2021-12-22|2022-01-04	R	P
hCoV-19/USA/CA-CDPH-3000124574/2021|EPI_ISL_8396422|2021-07-21|2022-01-05	P	P
hCoV-19/USA/CO-CDC-MMB11815182/2021|EPI_ISL_8129202|2021-11-23|2021-12-27	R	R
hCoV-19/USA/CO-CDC-MMB11860105/2021|EPI_ISL_8122126|2021-11-28|2021-12-27	R	R
hCoV-19/USA/NJ-CDC-LC0439730/2021|EPI_ISL_8367738|2021-12-23|2022-01-04	R	P
hCoV-19/USA/NY-CDC-FG-195976/2021|EPI_ISL_8182919|2021-12-07|2021-12-29	R	R
hCoV-19/USA/OK-CDC-ASC210567442/2021|EPI_ISL_8425583|2021-12-22|2022-01-06	P	F
hCoV-19/USA/OK-CDC-ASC210567443/2021|EPI_ISL_8425584|2021-12-22|2022-01-06	P	F
hCoV-19/USA/WI-CDC-ASC210537114/2021|EPI_ISL_8148884|2021-12-13|2021-12-28	F	P
hCoV-19/Bulgaria/21BG-EU_010133_Pl97/2021|EPI_ISL_8581137|2021-10-28|2022-01-11	P	R
hCoV-19/Bulgaria/21BG-EU_010238_Pl98/2021|EPI_ISL_8581138|2021-11-01|2022-01-11	P	R
hCoV-19/Bulgaria/21BG-EU_012356_Pl118/2021|EPI_ISL_8580294|2021-11-24|2022-01-11	P	R
hCoV-19/Cambodia/901927/2022|EPI_ISL_8753813|2022-01-06|2022-01-16	R	R
hCoV-19/Cambodia/902191/2022|EPI_ISL_8753829|2022-01-07|2022-01-16	R	R
hCoV-19/Cambodia/904435/2022|EPI_ISL_8841229|2022-01-14|2022-01-19	R	R
hCoV-19/Cambodia/904615/2022|EPI_ISL_8841230|2022-01-13|2022-01-19	R	R
hCoV-19/Denmark/DCGC-302876/2022|EPI_ISL_8579043|2022-01-03|2022-01-11	R	R
hCoV-19/Germany/BY-RKI-I-423581/2021|EPI_ISL_8670292|2021-12-23|2022-01-13	R	P
hCoV-19/Germany/SL-RKI-I-430591/2021|EPI_ISL_8679235|2021-12-27|2022-01-13	F	P
hCoV-19/Germany/TH-RKI-I-450957/2022|EPI_ISL_9106904|2022-01-05|2022-01-26	F	P
hCoV-19/Germany/TH-RKI-I-450957/2022|EPI_ISL_9106904|2022-01-05|2022-01-26	F	P
hCoV-19/Germany/TH-RKI-I-450957/2022|EPI_ISL_9106904|2022-01-05|2022-01-26	F	P
hCoV-19/Germany/TH-RKI-I-450957/2022|EPI_ISL_9106904|2022-01-05|2022-01-26	F	P
hCoV-19/Germany/TH-RKI-I-466075/2022|EPI_ISL_9219128|2022-01-04|2022-01-28	F	P
hCoV-19/Germany/TH-RKI-I-466075/2022|EPI_ISL_9219128|2022-01-04|2022-01-28	F	P
hCoV-19/Germany/TH-RKI-I-466075/2022|EPI_ISL_9219128|2022-01-04|2022-01-28	F	P
hCoV-19/Germany/TH-RKI-I-466075/2022|EPI_ISL_9219128|2022-01-04|2022-01-28	F	P
hCoV-19/India/GJ-INSACOG-GBRC3804/2021|EPI_ISL_8546694|2021-12-18|2022-01-10	P	R
hCoV-19/India/GJ-INSACOG-GBRC4108/2021|EPI_ISL_8885394|2021-12-31|2022-01-20	P	R
hCoV-19/India/KA-RFNB-1850/2021|EPI_ISL_9334724|2021-12|2022-01-31	F	P
hCoV-19/India/MZ-INSACOG-1526100517916/2021|EPI_ISL_8700929|2021-08-24|2022-01-14	R	P
hCoV-19/India/MZ-INSACOG-1526100517916/2021|EPI_ISL_8700929|2021-08-24|2022-01-14	R	P
hCoV-19/India/MZ-INSACOG-1526100517916/2021|EPI_ISL_8700929|2021-08-24|2022-01-14	R	P
hCoV-19/India/MZ-INSACOG-1526100517916/2021|EPI_ISL_8700929|2021-08-24|2022-01-14	R	P
hCoV-19/India/MZ-INSACOG-1526100529550/2021|EPI_ISL_8700800|2021-08-26|2022-01-14	R	P
hCoV-19/India/MZ-INSACOG-1526100529550/2021|EPI_ISL_8700800|2021-08-26|2022-01-14	R	P
hCoV-19/India/MZ-INSACOG-1526100529550/2021|EPI_ISL_8700800|2021-08-26|2022-01-14	R	P
hCoV-19/India/MZ-INSACOG-1526100529550/2021|EPI_ISL_8700800|2021-08-26|2022-01-14	R	P
hCoV-19/India/MZ-INSACOG-1526100529656/2021|EPI_ISL_8700804|2021-08-26|2022-01-14	R	P
hCoV-19/India/MZ-INSACOG-1526100529656/2021|EPI_ISL_8700804|2021-08-26|2022-01-14	R	P
hCoV-19/India/MZ-INSACOG-1526100529656/2021|EPI_ISL_8700804|2021-08-26|2022-01-14	R	P
hCoV-19/India/MZ-INSACOG-1526100529656/2021|EPI_ISL_8700804|2021-08-26|2022-01-14	R	P
hCoV-19/India/MZ-INSACOG-1526100529672/2021|EPI_ISL_8700801|2021-08-26|2022-01-14	R	P
hCoV-19/India/MZ-INSACOG-1526100529672/2021|EPI_ISL_8700801|2021-08-26|2022-01-14	R	P
hCoV-19/India/MZ-INSACOG-1526100529672/2021|EPI_ISL_8700801|2021-08-26|2022-01-14	R	P
hCoV-19/India/MZ-INSACOG-1526100529672/2021|EPI_ISL_8700801|2021-08-26|2022-01-14	R	P
hCoV-19/India/MZ-INSACOG-1526100529679/2021|EPI_ISL_8700805|2021-08-26|2022-01-14	R	P
hCoV-19/India/MZ-INSACOG-1526100529679/2021|EPI_ISL_8700805|2021-08-26|2022-01-14	R	P
hCoV-19/India/MZ-INSACOG-1526100529679/2021|EPI_ISL_8700805|2021-08-26|2022-01-14	R	P
hCoV-19/India/MZ-INSACOG-1526100529679/2021|EPI_ISL_8700805|2021-08-26|2022-01-14	R	P
hCoV-19/India/MZ-INSACOG-1526100529691/2021|EPI_ISL_8700802|2021-08-26|2022-01-14	R	P
hCoV-19/India/MZ-INSACOG-1526100529691/2021|EPI_ISL_8700802|2021-08-26|2022-01-14	R	P
hCoV-19/India/MZ-INSACOG-1526100529691/2021|EPI_ISL_8700802|2021-08-26|2022-01-14	R	P
hCoV-19/India/MZ-INSACOG-1526100529691/2021|EPI_ISL_8700802|2021-08-26|2022-01-14	R	P
hCoV-19/India/MZ-INSACOG-1526100529708/2021|EPI_ISL_8700806|2021-08-26|2022-01-14	R	P
hCoV-19/India/MZ-INSACOG-1526100529708/2021|EPI_ISL_8700806|2021-08-26|2022-01-14	R	P
hCoV-19/India/MZ-INSACOG-1526100529708/2021|EPI_ISL_8700806|2021-08-26|2022-01-14	R	P
hCoV-19/India/MZ-INSACOG-1526100529708/2021|EPI_ISL_8700806|2021-08-26|2022-01-14	R	P
hCoV-19/India/MZ-INSACOG-1526100529817/2021|EPI_ISL_8700807|2021-08-26|2022-01-14	R	P
hCoV-19/India/MZ-INSACOG-1526100529817/2021|EPI_ISL_8700807|2021-08-26|2022-01-14	R	P
hCoV-19/India/MZ-INSACOG-1526100529817/2021|EPI_ISL_8700807|2021-08-26|2022-01-14	R	P
hCoV-19/India/MZ-INSACOG-1526100529817/2021|EPI_ISL_8700807|2021-08-26|2022-01-14	R	P
hCoV-19/India/MZ-INSACOG-1526100529919/2021|EPI_ISL_8700803|2021-08-26|2022-01-14	R	P
hCoV-19/India/MZ-INSACOG-1526100529919/2021|EPI_ISL_8700803|2021-08-26|2022-01-14	R	P
hCoV-19/India/MZ-INSACOG-1526100529919/2021|EPI_ISL_8700803|2021-08-26|2022-01-14	R	P
hCoV-19/India/MZ-INSACOG-1526100529919/2021|EPI_ISL_8700803|2021-08-26|2022-01-14	R	P
hCoV-19/India/MZ-INSACOG-1526100529928/2021|EPI_ISL_8700808|2021-08-26|2022-01-14	R	P
hCoV-19/India/MZ-INSACOG-1526100529928/2021|EPI_ISL_8700808|2021-08-26|2022-01-14	R	P
hCoV-19/India/MZ-INSACOG-1526100529928/2021|EPI_ISL_8700808|2021-08-26|2022-01-14	R	P
hCoV-19/India/MZ-INSACOG-1526100529928/2021|EPI_ISL_8700808|2021-08-26|2022-01-14	R	P
hCoV-19/India/MZ-INSACOG-1526100530142/2021|EPI_ISL_8700809|2021-08-26|2022-01-14	R	P
hCoV-19/India/MZ-INSACOG-1526100530142/2021|EPI_ISL_8700809|2021-08-26|2022-01-14	R	P
hCoV-19/India/MZ-INSACOG-1526100530142/2021|EPI_ISL_8700809|2021-08-26|2022-01-14	R	P
hCoV-19/India/MZ-INSACOG-1526100530142/2021|EPI_ISL_8700809|2021-08-26|2022-01-14	R	P
hCoV-19/India/MZ-INSACOG-1526100530153/2021|EPI_ISL_8700810|2021-08-26|2022-01-14	R	P
hCoV-19/India/MZ-INSACOG-1526100530153/2021|EPI_ISL_8700810|2021-08-26|2022-01-14	R	P
hCoV-19/India/MZ-INSACOG-1526100530153/2021|EPI_ISL_8700810|2021-08-26|2022-01-14	R	P
hCoV-19/India/MZ-INSACOG-1526100530153/2021|EPI_ISL_8700810|2021-08-26|2022-01-14	R	P
hCoV-19/India/MZ-INSACOG-1526100530186/2021|EPI_ISL_8700811|2021-08-26|2022-01-14	R	P
hCoV-19/India/MZ-INSACOG-1526100530186/2021|EPI_ISL_8700811|2021-08-26|2022-01-14	R	P
hCoV-19/India/MZ-INSACOG-1526100530186/2021|EPI_ISL_8700811|2021-08-26|2022-01-14	R	P
hCoV-19/India/MZ-INSACOG-1526100530186/2021|EPI_ISL_8700811|2021-08-26|2022-01-14	R	P
hCoV-19/India/MZ-INSACOG-1526100530230/2021|EPI_ISL_8700812|2021-08-26|2022-01-14	R	P
hCoV-19/India/MZ-INSACOG-1526100530230/2021|EPI_ISL_8700812|2021-08-26|2022-01-14	R	P
hCoV-19/India/MZ-INSACOG-1526100530230/2021|EPI_ISL_8700812|2021-08-26|2022-01-14	R	P
hCoV-19/India/MZ-INSACOG-1526100530230/2021|EPI_ISL_8700812|2021-08-26|2022-01-14	R	P
hCoV-19/India/MZ-INSACOG-1526100531573/2021|EPI_ISL_8700813|2021-08-26|2022-01-14	R	P
hCoV-19/India/MZ-INSACOG-1526100531573/2021|EPI_ISL_8700813|2021-08-26|2022-01-14	R	P
hCoV-19/India/MZ-INSACOG-1526100531573/2021|EPI_ISL_8700813|2021-08-26|2022-01-14	R	P
hCoV-19/India/MZ-INSACOG-1526100531573/2021|EPI_ISL_8700813|2021-08-26|2022-01-14	R	P
hCoV-19/India/MZ-INSACOG-1526100544766/2021|EPI_ISL_8700880|2021-08-29|2022-01-14	R	P
hCoV-19/India/MZ-INSACOG-1526100544766/2021|EPI_ISL_8700880|2021-08-29|2022-01-14	R	P
hCoV-19/India/MZ-INSACOG-1526100544766/2021|EPI_ISL_8700880|2021-08-29|2022-01-14	R	P
hCoV-19/India/MZ-INSACOG-1526100544766/2021|EPI_ISL_8700880|2021-08-29|2022-01-14	R	P
hCoV-19/India/MZ-INSACOG-1526100545093/2021|EPI_ISL_8700878|2021-08-29|2022-01-14	R	P
hCoV-19/India/MZ-INSACOG-1526100545093/2021|EPI_ISL_8700878|2021-08-29|2022-01-14	R	P
hCoV-19/India/MZ-INSACOG-1526100545093/2021|EPI_ISL_8700878|2021-08-29|2022-01-14	R	P
hCoV-19/India/MZ-INSACOG-1526100545093/2021|EPI_ISL_8700878|2021-08-29|2022-01-14	R	P
hCoV-19/India/MZ-INSACOG-1526100698249/2021|EPI_ISL_9017946|2021-09-30|2022-01-24	R	P
hCoV-19/India/MZ-INSACOG-1526100702820/2021|EPI_ISL_9389934|2021-10-01|2022-02-01	R	P
hCoV-19/India/MZ-INSACOG-1526100705230/2021|EPI_ISL_9389993|2021-10-02|2022-02-01	R	P
hCoV-19/India/MZ-INSACOG-1526100705234/2021|EPI_ISL_9389829|2021-10-02|2022-02-01	R	P
hCoV-19/India/MZ-INSACOG-1526100705240/2021|EPI_ISL_9389796|2021-10-02|2022-02-01	R	P
hCoV-19/India/MZ-INSACOG-1526100705244/2021|EPI_ISL_9389780|2021-10-02|2022-02-01	R	P
hCoV-19/India/MZ-INSACOG-1526100705271/2021|EPI_ISL_9389584|2021-10-02|2022-02-01	R	P
hCoV-19/India/MZ-INSACOG-1526100705275/2021|EPI_ISL_9389516|2021-10-02|2022-02-01	R	P
hCoV-19/India/MZ-INSACOG-1526100705404/2021|EPI_ISL_9389472|2021-10-02|2022-02-01	R	P
hCoV-19/India/MZ-INSACOG-1526100707469/2021|EPI_ISL_9389882|2021-10-02|2022-02-01	R	P
hCoV-19/India/MZ-INSACOG-1526100707496/2021|EPI_ISL_9390042|2021-10-02|2022-02-01	R	P
hCoV-19/India/MZ-INSACOG-1526100709821/2021|EPI_ISL_9389867|2021-10-03|2022-02-01	R	P
hCoV-19/India/MZ-INSACOG-1526100713066/2021|EPI_ISL_9389510|2021-10-04|2022-02-01	R	P
hCoV-19/India/MZ-INSACOG-1526100713448/2021|EPI_ISL_9389763|2021-10-04|2022-02-01	R	P
hCoV-19/India/MZ-INSACOG-1526100716147/2021|EPI_ISL_9056692|2021-10-05|2022-01-25	R	P
hCoV-19/India/MZ-INSACOG-1526100716147/2021|EPI_ISL_9056692|2021-10-05|2022-01-25	R	P
hCoV-19/India/MZ-INSACOG-1526100716147/2021|EPI_ISL_9056692|2021-10-05|2022-01-25	R	P
hCoV-19/India/MZ-INSACOG-1526100716147/2021|EPI_ISL_9056692|2021-10-05|2022-01-25	R	P
hCoV-19/India/MZ-INSACOG-1526100716185/2021|EPI_ISL_9056694|2021-10-05|2022-01-25	R	P
hCoV-19/India/MZ-INSACOG-1526100716185/2021|EPI_ISL_9056694|2021-10-05|2022-01-25	R	P
hCoV-19/India/MZ-INSACOG-1526100716185/2021|EPI_ISL_9056694|2021-10-05|2022-01-25	R	P
hCoV-19/India/MZ-INSACOG-1526100716185/2021|EPI_ISL_9056694|2021-10-05|2022-01-25	R	P
hCoV-19/India/MZ-INSACOG-1526100716192/2021|EPI_ISL_9056695|2021-10-05|2022-01-25	R	P
hCoV-19/India/MZ-INSACOG-1526100716192/2021|EPI_ISL_9056695|2021-10-05|2022-01-25	R	P
hCoV-19/India/MZ-INSACOG-1526100716192/2021|EPI_ISL_9056695|2021-10-05|2022-01-25	R	P
hCoV-19/India/MZ-INSACOG-1526100716192/2021|EPI_ISL_9056695|2021-10-05|2022-01-25	R	P
hCoV-19/India/MZ-INSACOG-1526100717016/2021|EPI_ISL_9056691|2021-10-05|2022-01-25	R	P
hCoV-19/India/MZ-INSACOG-1526100717016/2021|EPI_ISL_9056691|2021-10-05|2022-01-25	R	P
hCoV-19/India/MZ-INSACOG-1526100717016/2021|EPI_ISL_9056691|2021-10-05|2022-01-25	R	P
hCoV-19/India/MZ-INSACOG-1526100717016/2021|EPI_ISL_9056691|2021-10-05|2022-01-25	R	P
hCoV-19/India/MZ-INSACOG-1526100718533/2021|EPI_ISL_9056635|2021-10-05|2022-01-25	R	P
hCoV-19/India/MZ-INSACOG-1526100718533/2021|EPI_ISL_9056635|2021-10-05|2022-01-25	R	P
hCoV-19/India/MZ-INSACOG-1526100718533/2021|EPI_ISL_9056635|2021-10-05|2022-01-25	R	P
hCoV-19/India/MZ-INSACOG-1526100718533/2021|EPI_ISL_9056635|2021-10-05|2022-01-25	R	P
hCoV-19/India/MZ-INSACOG-1526100720219/2021|EPI_ISL_9058081|2021-10-06|2022-01-25	R	P
hCoV-19/India/MZ-INSACOG-1526100720219/2021|EPI_ISL_9058081|2021-10-06|2022-01-25	R	P
hCoV-19/India/MZ-INSACOG-1526100720219/2021|EPI_ISL_9058081|2021-10-06|2022-01-25	R	P
hCoV-19/India/MZ-INSACOG-1526100720219/2021|EPI_ISL_9058081|2021-10-06|2022-01-25	R	P
hCoV-19/India/MZ-INSACOG-1526100720634/2021|EPI_ISL_9058089|2021-10-06|2022-01-25	R	P
hCoV-19/India/MZ-INSACOG-1526100720634/2021|EPI_ISL_9058089|2021-10-06|2022-01-25	R	P
hCoV-19/India/MZ-INSACOG-1526100720634/2021|EPI_ISL_9058089|2021-10-06|2022-01-25	R	P
hCoV-19/India/MZ-INSACOG-1526100720634/2021|EPI_ISL_9058089|2021-10-06|2022-01-25	R	P
hCoV-19/India/MZ-INSACOG-1526100721036/2021|EPI_ISL_9056738|2021-10-06|2022-01-25	R	P
hCoV-19/India/MZ-INSACOG-1526100721036/2021|EPI_ISL_9056738|2021-10-06|2022-01-25	R	P
hCoV-19/India/MZ-INSACOG-1526100721036/2021|EPI_ISL_9056738|2021-10-06|2022-01-25	R	P
hCoV-19/India/MZ-INSACOG-1526100721036/2021|EPI_ISL_9056738|2021-10-06|2022-01-25	R	P
hCoV-19/India/MZ-INSACOG-1526100722298/2021|EPI_ISL_9056716|2021-10-06|2022-01-25	R	P
hCoV-19/India/MZ-INSACOG-1526100722298/2021|EPI_ISL_9056716|2021-10-06|2022-01-25	R	P
hCoV-19/India/MZ-INSACOG-1526100722298/2021|EPI_ISL_9056716|2021-10-06|2022-01-25	R	P
hCoV-19/India/MZ-INSACOG-1526100722298/2021|EPI_ISL_9056716|2021-10-06|2022-01-25	R	P
hCoV-19/India/MZ-INSACOG-1526100722303/2021|EPI_ISL_9056717|2021-10-06|2022-01-25	R	P
hCoV-19/India/MZ-INSACOG-1526100722303/2021|EPI_ISL_9056717|2021-10-06|2022-01-25	R	P
hCoV-19/India/MZ-INSACOG-1526100722303/2021|EPI_ISL_9056717|2021-10-06|2022-01-25	R	P
hCoV-19/India/MZ-INSACOG-1526100722303/2021|EPI_ISL_9056717|2021-10-06|2022-01-25	R	P
hCoV-19/India/MZ-INSACOG-1526100722307/2021|EPI_ISL_9056718|2021-10-06|2022-01-25	R	P
hCoV-19/India/MZ-INSACOG-1526100722307/2021|EPI_ISL_9056718|2021-10-06|2022-01-25	R	P
hCoV-19/India/MZ-INSACOG-1526100722307/2021|EPI_ISL_9056718|2021-10-06|2022-01-25	R	P
hCoV-19/India/MZ-INSACOG-1526100722307/2021|EPI_ISL_9056718|2021-10-06|2022-01-25	R	P
hCoV-19/India/MZ-INSACOG-1526100725643/2021|EPI_ISL_9058195|2021-10-07|2022-01-25	R	P
hCoV-19/India/MZ-INSACOG-1526100725643/2021|EPI_ISL_9058195|2021-10-07|2022-01-25	R	P
hCoV-19/India/MZ-INSACOG-1526100725643/2021|EPI_ISL_9058195|2021-10-07|2022-01-25	R	P
hCoV-19/India/MZ-INSACOG-1526100725643/2021|EPI_ISL_9058195|2021-10-07|2022-01-25	R	P
hCoV-19/India/MZ-INSACOG-1526100726842/2021|EPI_ISL_9058117|2021-10-07|2022-01-25	R	P
hCoV-19/India/MZ-INSACOG-1526100726842/2021|EPI_ISL_9058117|2021-10-07|2022-01-25	R	P
hCoV-19/India/MZ-INSACOG-1526100726842/2021|EPI_ISL_9058117|2021-10-07|2022-01-25	R	P
hCoV-19/India/MZ-INSACOG-1526100726842/2021|EPI_ISL_9058117|2021-10-07|2022-01-25	R	P
hCoV-19/India/MZ-INSACOG-1526100726847/2021|EPI_ISL_9058118|2021-10-07|2022-01-25	R	P
hCoV-19/India/MZ-INSACOG-1526100726847/2021|EPI_ISL_9058118|2021-10-07|2022-01-25	R	P
hCoV-19/India/MZ-INSACOG-1526100726847/2021|EPI_ISL_9058118|2021-10-07|2022-01-25	R	P
hCoV-19/India/MZ-INSACOG-1526100726847/2021|EPI_ISL_9058118|2021-10-07|2022-01-25	R	P
hCoV-19/India/MZ-INSACOG-1526100726861/2021|EPI_ISL_9058119|2021-10-07|2022-01-25	R	P
hCoV-19/India/MZ-INSACOG-1526100726861/2021|EPI_ISL_9058119|2021-10-07|2022-01-25	R	P
hCoV-19/India/MZ-INSACOG-1526100726861/2021|EPI_ISL_9058119|2021-10-07|2022-01-25	R	P
hCoV-19/India/MZ-INSACOG-1526100726861/2021|EPI_ISL_9058119|2021-10-07|2022-01-25	R	P
hCoV-19/India/MZ-INSACOG-1526100731785/2021|EPI_ISL_9323660|2021-10-09|2022-01-31	R	P
hCoV-19/India/MZ-INSACOG-1526100731793/2021|EPI_ISL_9323661|2021-10-09|2022-01-31	R	P
hCoV-19/India/MZ-INSACOG-1526100735172/2021|EPI_ISL_9323688|2021-10-10|2022-01-31	R	P
hCoV-19/India/MZ-INSACOG-1526100735580/2021|EPI_ISL_9058293|2021-10-10|2022-01-25	R	P
hCoV-19/India/MZ-INSACOG-1526100735580/2021|EPI_ISL_9058293|2021-10-10|2022-01-25	R	P
hCoV-19/India/MZ-INSACOG-1526100735580/2021|EPI_ISL_9058293|2021-10-10|2022-01-25	R	P
hCoV-19/India/MZ-INSACOG-1526100735580/2021|EPI_ISL_9058293|2021-10-10|2022-01-25	R	P
hCoV-19/India/MZ-INSACOG-1526100737315/2021|EPI_ISL_9058291|2021-10-11|2022-01-25	R	P
hCoV-19/India/MZ-INSACOG-1526100737315/2021|EPI_ISL_9058291|2021-10-11|2022-01-25	R	P
hCoV-19/India/MZ-INSACOG-1526100737315/2021|EPI_ISL_9058291|2021-10-11|2022-01-25	R	P
hCoV-19/India/MZ-INSACOG-1526100737315/2021|EPI_ISL_9058291|2021-10-11|2022-01-25	R	P
hCoV-19/India/MZ-INSACOG-1526100739569/2021|EPI_ISL_8700636|2021-11-10|2022-01-14	R	P
hCoV-19/India/MZ-INSACOG-1526100739569/2021|EPI_ISL_8700636|2021-11-10|2022-01-14	R	P
hCoV-19/India/MZ-INSACOG-1526100739569/2021|EPI_ISL_8700636|2021-11-10|2022-01-14	R	P
hCoV-19/India/MZ-INSACOG-1526100739569/2021|EPI_ISL_8700636|2021-11-10|2022-01-14	R	P
hCoV-19/India/MZ-INSACOG-1526100739616/2021|EPI_ISL_8700637|2021-11-10|2022-01-14	R	P
hCoV-19/India/MZ-INSACOG-1526100739616/2021|EPI_ISL_8700637|2021-11-10|2022-01-14	R	P
hCoV-19/India/MZ-INSACOG-1526100739616/2021|EPI_ISL_8700637|2021-11-10|2022-01-14	R	P
hCoV-19/India/MZ-INSACOG-1526100739616/2021|EPI_ISL_8700637|2021-11-10|2022-01-14	R	P
hCoV-19/India/MZ-INSACOG-1526100739652/2021|EPI_ISL_8700638|2021-11-10|2022-01-14	R	P
hCoV-19/India/MZ-INSACOG-1526100739652/2021|EPI_ISL_8700638|2021-11-10|2022-01-14	R	P
hCoV-19/India/MZ-INSACOG-1526100739652/2021|EPI_ISL_8700638|2021-11-10|2022-01-14	R	P
hCoV-19/India/MZ-INSACOG-1526100739652/2021|EPI_ISL_8700638|2021-11-10|2022-01-14	R	P
hCoV-19/India/MZ-INSACOG-1526100744226/2021|EPI_ISL_9389648|2021-10-12|2022-02-01	R	P
hCoV-19/India/MZ-INSACOG-1526100746191/2021|EPI_ISL_8661111|2021-10-12|2022-01-13	R	P
hCoV-19/India/MZ-INSACOG-1526100748937/2021|EPI_ISL_8661161|2021-10-13|2022-01-13	R	P
hCoV-19/India/MZ-INSACOG-1526100755038/2021|EPI_ISL_8661234|2021-10-15|2022-01-13	R	P
hCoV-19/India/MZ-INSACOG-1526100755196/2021|EPI_ISL_8661225|2021-10-15|2022-01-13	R	P
hCoV-19/India/MZ-INSACOG-1526100755205/2021|EPI_ISL_8661227|2021-10-15|2022-01-13	R	P
hCoV-19/India/MZ-INSACOG-1526100758234/2021|EPI_ISL_8661245|2021-10-16|2022-01-13	R	P
hCoV-19/India/MZ-INSACOG-1526100763886/2021|EPI_ISL_8700660|2021-10-17|2022-01-14	R	P
hCoV-19/India/MZ-INSACOG-1526100763886/2021|EPI_ISL_8700660|2021-10-17|2022-01-14	R	P
hCoV-19/India/MZ-INSACOG-1526100763886/2021|EPI_ISL_8700660|2021-10-17|2022-01-14	R	P
hCoV-19/India/MZ-INSACOG-1526100763886/2021|EPI_ISL_8700660|2021-10-17|2022-01-14	R	P
hCoV-19/India/MZ-INSACOG-1526100772471/2021|EPI_ISL_8661266|2021-10-19|2022-01-13	R	P
hCoV-19/India/MZ-INSACOG-1526100777223/2021|EPI_ISL_8661279|2021-10-20|2022-01-13	R	P
hCoV-19/India/MZ-INSACOG-1526100777232/2021|EPI_ISL_8661280|2021-10-20|2022-01-13	R	P
hCoV-19/India/MZ-INSACOG-1526100781313/2021|EPI_ISL_8661316|2021-10-21|2022-01-13	R	P
hCoV-19/India/MZ-INSACOG-1526100801890/2021|EPI_ISL_8700715|2021-10-26|2022-01-14	R	P
hCoV-19/India/MZ-INSACOG-1526100801890/2021|EPI_ISL_8700715|2021-10-26|2022-01-14	R	P
hCoV-19/India/MZ-INSACOG-1526100801890/2021|EPI_ISL_8700715|2021-10-26|2022-01-14	R	P
hCoV-19/India/MZ-INSACOG-1526100801890/2021|EPI_ISL_8700715|2021-10-26|2022-01-14	R	P
hCoV-19/India/MZ-INSACOG-1526100801906/2021|EPI_ISL_8700716|2021-10-26|2022-01-14	R	P
hCoV-19/India/MZ-INSACOG-1526100801906/2021|EPI_ISL_8700716|2021-10-26|2022-01-14	R	P
hCoV-19/India/MZ-INSACOG-1526100801906/2021|EPI_ISL_8700716|2021-10-26|2022-01-14	R	P
hCoV-19/India/MZ-INSACOG-1526100801906/2021|EPI_ISL_8700716|2021-10-26|2022-01-14	R	P
hCoV-19/India/MZ-INSACOG-1526100801910/2021|EPI_ISL_8700717|2021-10-26|2022-01-14	R	P
hCoV-19/India/MZ-INSACOG-1526100801910/2021|EPI_ISL_8700717|2021-10-26|2022-01-14	R	P
hCoV-19/India/MZ-INSACOG-1526100801910/2021|EPI_ISL_8700717|2021-10-26|2022-01-14	R	P
hCoV-19/India/MZ-INSACOG-1526100801910/2021|EPI_ISL_8700717|2021-10-26|2022-01-14	R	P
hCoV-19/India/MZ-INSACOG-1526100801922/2021|EPI_ISL_8700718|2021-10-26|2022-01-14	R	P
hCoV-19/India/MZ-INSACOG-1526100801922/2021|EPI_ISL_8700718|2021-10-26|2022-01-14	R	P
hCoV-19/India/MZ-INSACOG-1526100801922/2021|EPI_ISL_8700718|2021-10-26|2022-01-14	R	P
hCoV-19/India/MZ-INSACOG-1526100801922/2021|EPI_ISL_8700718|2021-10-26|2022-01-14	R	P
hCoV-19/India/MZ-INSACOG-1526100804833/2021|EPI_ISL_8700733|2021-10-27|2022-01-14	R	P
hCoV-19/India/MZ-INSACOG-1526100804833/2021|EPI_ISL_8700733|2021-10-27|2022-01-14	R	P
hCoV-19/India/MZ-INSACOG-1526100804833/2021|EPI_ISL_8700733|2021-10-27|2022-01-14	R	P
hCoV-19/India/MZ-INSACOG-1526100804833/2021|EPI_ISL_8700733|2021-10-27|2022-01-14	R	P
hCoV-19/India/MZ-INSACOG-1526100805179/2021|EPI_ISL_8700734|2021-10-27|2022-01-14	R	P
hCoV-19/India/MZ-INSACOG-1526100805179/2021|EPI_ISL_8700734|2021-10-27|2022-01-14	R	P
hCoV-19/India/MZ-INSACOG-1526100805179/2021|EPI_ISL_8700734|2021-10-27|2022-01-14	R	P
hCoV-19/India/MZ-INSACOG-1526100805179/2021|EPI_ISL_8700734|2021-10-27|2022-01-14	R	P
hCoV-19/India/MZ-INSACOG-1526100805272/2021|EPI_ISL_8700735|2021-10-27|2022-01-14	R	P
hCoV-19/India/MZ-INSACOG-1526100805272/2021|EPI_ISL_8700735|2021-10-27|2022-01-14	R	P
hCoV-19/India/MZ-INSACOG-1526100805272/2021|EPI_ISL_8700735|2021-10-27|2022-01-14	R	P
hCoV-19/India/MZ-INSACOG-1526100805272/2021|EPI_ISL_8700735|2021-10-27|2022-01-14	R	P
hCoV-19/India/MZ-INSACOG-1526200044025/2021|EPI_ISL_9056483|2021-10-07|2022-01-25	R	P
hCoV-19/India/MZ-INSACOG-1526200044025/2021|EPI_ISL_9056483|2021-10-07|2022-01-25	R	P
hCoV-19/India/MZ-INSACOG-1526200044025/2021|EPI_ISL_9056483|2021-10-07|2022-01-25	R	P
hCoV-19/India/MZ-INSACOG-1526200044025/2021|EPI_ISL_9056483|2021-10-07|2022-01-25	R	P
hCoV-19/India/MZ-INSACOG-1526200044623/2021|EPI_ISL_9056484|2021-10-08|2022-01-25	R	P
hCoV-19/India/MZ-INSACOG-1526200044623/2021|EPI_ISL_9056484|2021-10-08|2022-01-25	R	P
hCoV-19/India/MZ-INSACOG-1526200044623/2021|EPI_ISL_9056484|2021-10-08|2022-01-25	R	P
hCoV-19/India/MZ-INSACOG-1526200044623/2021|EPI_ISL_9056484|2021-10-08|2022-01-25	R	P
hCoV-19/India/MZ-INSACOG-1526200044629/2021|EPI_ISL_9056486|2021-10-08|2022-01-25	R	P
hCoV-19/India/MZ-INSACOG-1526200044629/2021|EPI_ISL_9056486|2021-10-08|2022-01-25	R	P
hCoV-19/India/MZ-INSACOG-1526200044629/2021|EPI_ISL_9056486|2021-10-08|2022-01-25	R	P
hCoV-19/India/MZ-INSACOG-1526200044629/2021|EPI_ISL_9056486|2021-10-08|2022-01-25	R	P
hCoV-19/India/MZ-INSACOG-1526200044631/2021|EPI_ISL_9056487|2021-10-08|2022-01-25	R	P
hCoV-19/India/MZ-INSACOG-1526200044631/2021|EPI_ISL_9056487|2021-10-08|2022-01-25	R	P
hCoV-19/India/MZ-INSACOG-1526200044631/2021|EPI_ISL_9056487|2021-10-08|2022-01-25	R	P
hCoV-19/India/MZ-INSACOG-1526200044631/2021|EPI_ISL_9056487|2021-10-08|2022-01-25	R	P
hCoV-19/India/MZ-INSACOG-1526200044741/2021|EPI_ISL_9056489|2021-10-08|2022-01-25	R	P
hCoV-19/India/MZ-INSACOG-1526200044741/2021|EPI_ISL_9056489|2021-10-08|2022-01-25	R	P
hCoV-19/India/MZ-INSACOG-1526200044741/2021|EPI_ISL_9056489|2021-10-08|2022-01-25	R	P
hCoV-19/India/MZ-INSACOG-1526200044741/2021|EPI_ISL_9056489|2021-10-08|2022-01-25	R	P
hCoV-19/India/MZ-INSACOG-1526200045310/2021|EPI_ISL_9056492|2021-10-11|2022-01-25	R	P
hCoV-19/India/MZ-INSACOG-1526200045310/2021|EPI_ISL_9056492|2021-10-11|2022-01-25	R	P
hCoV-19/India/MZ-INSACOG-1526200045310/2021|EPI_ISL_9056492|2021-10-11|2022-01-25	R	P
hCoV-19/India/MZ-INSACOG-1526200045310/2021|EPI_ISL_9056492|2021-10-11|2022-01-25	R	P
hCoV-19/India/MZ-INSACOG-1526200045347/2021|EPI_ISL_9056493|2021-10-11|2022-01-25	R	P
hCoV-19/India/MZ-INSACOG-1526200045347/2021|EPI_ISL_9056493|2021-10-11|2022-01-25	R	P
hCoV-19/India/MZ-INSACOG-1526200045347/2021|EPI_ISL_9056493|2021-10-11|2022-01-25	R	P
hCoV-19/India/MZ-INSACOG-1526200045347/2021|EPI_ISL_9056493|2021-10-11|2022-01-25	R	P
hCoV-19/India/MZ-INSACOG-1526200045360/2021|EPI_ISL_9056494|2021-10-11|2022-01-25	R	P
hCoV-19/India/MZ-INSACOG-1526200045360/2021|EPI_ISL_9056494|2021-10-11|2022-01-25	R	P
hCoV-19/India/MZ-INSACOG-1526200045360/2021|EPI_ISL_9056494|2021-10-11|2022-01-25	R	P
hCoV-19/India/MZ-INSACOG-1526200045360/2021|EPI_ISL_9056494|2021-10-11|2022-01-25	R	P
hCoV-19/India/MZ-INSACOG-1526200045367/2021|EPI_ISL_9056495|2021-10-11|2022-01-25	R	P
hCoV-19/India/MZ-INSACOG-1526200045367/2021|EPI_ISL_9056495|2021-10-11|2022-01-25	R	P
hCoV-19/India/MZ-INSACOG-1526200045367/2021|EPI_ISL_9056495|2021-10-11|2022-01-25	R	P
hCoV-19/India/MZ-INSACOG-1526200045367/2021|EPI_ISL_9056495|2021-10-11|2022-01-25	R	P
hCoV-19/India/MZ-INSACOG-1526200045381/2021|EPI_ISL_9056498|2021-10-11|2022-01-25	R	P
hCoV-19/India/MZ-INSACOG-1526200045381/2021|EPI_ISL_9056498|2021-10-11|2022-01-25	R	P
hCoV-19/India/MZ-INSACOG-1526200045381/2021|EPI_ISL_9056498|2021-10-11|2022-01-25	R	P
hCoV-19/India/MZ-INSACOG-1526200045381/2021|EPI_ISL_9056498|2021-10-11|2022-01-25	R	P
hCoV-19/India/MZ-INSACOG-1526200045389/2021|EPI_ISL_9056499|2021-10-11|2022-01-25	R	P
hCoV-19/India/MZ-INSACOG-1526200045389/2021|EPI_ISL_9056499|2021-10-11|2022-01-25	R	P
hCoV-19/India/MZ-INSACOG-1526200045389/2021|EPI_ISL_9056499|2021-10-11|2022-01-25	R	P
hCoV-19/India/MZ-INSACOG-1526200045389/2021|EPI_ISL_9056499|2021-10-11|2022-01-25	R	P
hCoV-19/India/MZ-INSACOG-1526200046231/2021|EPI_ISL_9056512|2021-10-13|2022-01-25	R	P
hCoV-19/India/MZ-INSACOG-1526200046231/2021|EPI_ISL_9056512|2021-10-13|2022-01-25	R	P
hCoV-19/India/MZ-INSACOG-1526200046231/2021|EPI_ISL_9056512|2021-10-13|2022-01-25	R	P
hCoV-19/India/MZ-INSACOG-1526200046231/2021|EPI_ISL_9056512|2021-10-13|2022-01-25	R	P
hCoV-19/India/MZ-INSACOG-1526200046249/2021|EPI_ISL_9056509|2021-10-13|2022-01-25	R	P
hCoV-19/India/MZ-INSACOG-1526200046249/2021|EPI_ISL_9056509|2021-10-13|2022-01-25	R	P
hCoV-19/India/MZ-INSACOG-1526200046249/2021|EPI_ISL_9056509|2021-10-13|2022-01-25	R	P
hCoV-19/India/MZ-INSACOG-1526200046249/2021|EPI_ISL_9056509|2021-10-13|2022-01-25	R	P
hCoV-19/India/MZ-INSACOG-1526200046257/2021|EPI_ISL_9056510|2021-10-13|2022-01-25	R	P
hCoV-19/India/MZ-INSACOG-1526200046257/2021|EPI_ISL_9056510|2021-10-13|2022-01-25	R	P
hCoV-19/India/MZ-INSACOG-1526200046257/2021|EPI_ISL_9056510|2021-10-13|2022-01-25	R	P
hCoV-19/India/MZ-INSACOG-1526200046257/2021|EPI_ISL_9056510|2021-10-13|2022-01-25	R	P
hCoV-19/India/MZ-INSACOG-1526200046259/2021|EPI_ISL_9056511|2021-10-13|2022-01-25	R	P
hCoV-19/India/MZ-INSACOG-1526200046259/2021|EPI_ISL_9056511|2021-10-13|2022-01-25	R	P
hCoV-19/India/MZ-INSACOG-1526200046259/2021|EPI_ISL_9056511|2021-10-13|2022-01-25	R	P
hCoV-19/India/MZ-INSACOG-1526200046259/2021|EPI_ISL_9056511|2021-10-13|2022-01-25	R	P
hCoV-19/India/MZ-INSACOG-1526200046342/2021|EPI_ISL_9056513|2021-10-13|2022-01-25	R	P
hCoV-19/India/MZ-INSACOG-1526200046342/2021|EPI_ISL_9056513|2021-10-13|2022-01-25	R	P
hCoV-19/India/MZ-INSACOG-1526200046342/2021|EPI_ISL_9056513|2021-10-13|2022-01-25	R	P
hCoV-19/India/MZ-INSACOG-1526200046342/2021|EPI_ISL_9056513|2021-10-13|2022-01-25	R	P
hCoV-19/India/MZ-INSACOG-1526200046345/2021|EPI_ISL_9056514|2021-10-13|2022-01-25	R	P
hCoV-19/India/MZ-INSACOG-1526200046345/2021|EPI_ISL_9056514|2021-10-13|2022-01-25	R	P
hCoV-19/India/MZ-INSACOG-1526200046345/2021|EPI_ISL_9056514|2021-10-13|2022-01-25	R	P
hCoV-19/India/MZ-INSACOG-1526200046345/2021|EPI_ISL_9056514|2021-10-13|2022-01-25	R	P
hCoV-19/India/MZ-INSACOG-1526200048651/2021|EPI_ISL_9056515|2021-10-16|2022-01-25	R	P
hCoV-19/India/MZ-INSACOG-1526200048651/2021|EPI_ISL_9056515|2021-10-16|2022-01-25	R	P
hCoV-19/India/MZ-INSACOG-1526200048651/2021|EPI_ISL_9056515|2021-10-16|2022-01-25	R	P
hCoV-19/India/MZ-INSACOG-1526200048651/2021|EPI_ISL_9056515|2021-10-16|2022-01-25	R	P
hCoV-19/India/MZ-INSACOG-1572800015212/2021|EPI_ISL_9056541|2021-10-16|2022-01-25	R	P
hCoV-19/India/MZ-INSACOG-1572800015212/2021|EPI_ISL_9056541|2021-10-16|2022-01-25	R	P
hCoV-19/India/MZ-INSACOG-1572800015212/2021|EPI_ISL_9056541|2021-10-16|2022-01-25	R	P
hCoV-19/India/MZ-INSACOG-1572800015212/2021|EPI_ISL_9056541|2021-10-16|2022-01-25	R	P
hCoV-19/India/MZ-INSACOG-1572800015239/2021|EPI_ISL_9056540|2021-10-16|2022-01-25	R	P
hCoV-19/India/MZ-INSACOG-1572800015239/2021|EPI_ISL_9056540|2021-10-16|2022-01-25	R	P
hCoV-19/India/MZ-INSACOG-1572800015239/2021|EPI_ISL_9056540|2021-10-16|2022-01-25	R	P
hCoV-19/India/MZ-INSACOG-1572800015239/2021|EPI_ISL_9056540|2021-10-16|2022-01-25	R	P
hCoV-19/India/MZ-INSACOG-561857627/2021|EPI_ISL_9017725|2021-11-02|2022-01-24	R	P
hCoV-19/India/MZ-INSACOG-563430507/2021|EPI_ISL_9017774|2021-11-04|2022-01-24	R	P
hCoV-19/India/MZ-INSACOG-565465573/2021|EPI_ISL_9017811|2021-11-05|2022-01-24	R	P
hCoV-19/India/MZ-INSACOG-573923190/2021|EPI_ISL_9017962|2021-11-16|2022-01-24	R	P
hCoV-19/India/MZ-INSACOG-587795021/2021|EPI_ISL_9018021|2021-11-30|2022-01-24	R	P
hCoV-19/India/MZ-INSACOG-587795021/2021|EPI_ISL_9018021|2021-11-30|2022-01-24	F	P
hCoV-19/India/MZ-INSACOG-593760776/2021|EPI_ISL_9018028|2021-12-06|2022-01-24	R	P
hCoV-19/India/MZ-INSACOG-593760776/2021|EPI_ISL_9018028|2021-12-06|2022-01-24	F	P
hCoV-19/India/TN-CBR-SEQ-10650/2021|EPI_ISL_9366544|2021-11-07|2022-02-01	R	P
hCoV-19/India/TN-CBR-SEQ-10654/2021|EPI_ISL_9430111|2021-11-11|2022-02-02	R	P
hCoV-19/India/TN-CBR-SEQ-7437/2021|EPI_ISL_9361267|2021-10-22|2022-02-01	F	P
hCoV-19/India/TN-CBR-SEQ-7850/2021|EPI_ISL_9361577|2021-10-20|2022-02-01	F	P
hCoV-19/India/TN-CBR-SEQ-7909/2021|EPI_ISL_9361621|2021-10-22|2022-02-01	F	P
hCoV-19/Italy/CAM-90390292781/2022|EPI_ISL_9087738|2022-01-17|2022-01-25	P	R
hCoV-19/Italy/FVG-GO-64037615/2021|EPI_ISL_9031778|2021-12-30|2022-01-24	R	F
hCoV-19/Italy/FVG-GO-IGA-64038990/2022|EPI_ISL_9166688|2022-01-12|2022-01-27	R	F
hCoV-19/Italy/FVG-GO-IGA-64038990/2022|EPI_ISL_9166688|2022-01-12|2022-01-27	R	F
hCoV-19/Italy/FVG-GO-IGA-64038990/2022|EPI_ISL_9166688|2022-01-12|2022-01-27	R	F
hCoV-19/Italy/FVG-GO-IGA-64038990/2022|EPI_ISL_9166688|2022-01-12|2022-01-27	R	F
hCoV-19/Lithuania/LTU000_MEDPRAC_LM242p/2021|EPI_ISL_8793570|2021-12-13|2022-01-17	F	P
hCoV-19/Mexico/SIN-INMEGEN-51-223/2022|EPI_ISL_9108713|2022-01-02|2022-01-26	R	R
hCoV-19/Mexico/SIN-INMEGEN-51-223/2022|EPI_ISL_9108713|2022-01-02|2022-01-26	R	R
hCoV-19/Mexico/SIN-INMEGEN-51-223/2022|EPI_ISL_9108713|2022-01-02|2022-01-26	R	R
hCoV-19/Mexico/SIN-INMEGEN-51-223/2022|EPI_ISL_9108713|2022-01-02|2022-01-26	R	R
hCoV-19/Montenegro/CO-00596-MNE000-5826712102/2021|EPI_ISL_8674840|2021-12-09|2022-01-13	R	P
hCoV-19/Nigeria/MRL-OS-0810/2021|EPI_ISL_8827486|2021-03-19|2022-01-19	F	F
hCoV-19/Nigeria/MRL-OS-0963/2021|EPI_ISL_8827487|2021-04-17|2022-01-19	F	F
hCoV-19/Nigeria/MRL-OS-1290/2021|EPI_ISL_8827488|2021-03-20|2022-01-19	F	F
hCoV-19/Nigeria/MRL-OS-1505/2021|EPI_ISL_8827489|2021-04-19|2022-01-19	F	F
hCoV-19/Nigeria/MRL-OS-1526/2021|EPI_ISL_8827490|2021-03-15|2022-01-19	F	F
hCoV-19/Nigeria/MRL-OS-1849/2021|EPI_ISL_8827491|2021-02-26|2022-01-19	F	F
hCoV-19/Nigeria/MRL-OS-1849/2021|EPI_ISL_8827491|2021-02-26|2022-01-19	F	R
hCoV-19/Nigeria/MRL-OS-1917/2021|EPI_ISL_8827492|2021-03-21|2022-01-19	F	P
hCoV-19/Norway/29616/2021|EPI_ISL_8888562|2021-11-22|2022-01-20	R	P
hCoV-19/Peru/APU-INS-12104/2021|EPI_ISL_8693081|2021-12-07|2022-01-14	F	P
hCoV-19/Peru/APU-INS-12104/2021|EPI_ISL_8693081|2021-12-07|2022-01-14	F	P
hCoV-19/Peru/APU-INS-12104/2021|EPI_ISL_8693081|2021-12-07|2022-01-14	F	P
hCoV-19/Peru/APU-INS-12104/2021|EPI_ISL_8693081|2021-12-07|2022-01-14	F	P
hCoV-19/Peru/HUV-INS-12813/2021|EPI_ISL_9046284|2021-12-23|2022-01-25	P	F
hCoV-19/Peru/HUV-INS-12813/2021|EPI_ISL_9046284|2021-12-23|2022-01-25	P	F
hCoV-19/Peru/HUV-INS-12813/2021|EPI_ISL_9046284|2021-12-23|2022-01-25	P	F
hCoV-19/Peru/HUV-INS-12813/2021|EPI_ISL_9046284|2021-12-23|2022-01-25	P	F
hCoV-19/Peru/JUN-FPJ01650/2021|EPI_ISL_9413769|2021-11-18|2022-02-02	P	F
hCoV-19/Peru/JUN-INS-11818/2021|EPI_ISL_8692798|2021-12-04|2022-01-14	P	F
hCoV-19/Peru/JUN-INS-11818/2021|EPI_ISL_8692798|2021-12-04|2022-01-14	P	F
hCoV-19/Peru/JUN-INS-11818/2021|EPI_ISL_8692798|2021-12-04|2022-01-14	P	F
hCoV-19/Peru/JUN-INS-11818/2021|EPI_ISL_8692798|2021-12-04|2022-01-14	P	F
hCoV-19/Peru/JUN-INS-11837/2021|EPI_ISL_8692816|2021-12-13|2022-01-14	P	F
hCoV-19/Peru/JUN-INS-11837/2021|EPI_ISL_8692816|2021-12-13|2022-01-14	P	F
hCoV-19/Peru/JUN-INS-11837/2021|EPI_ISL_8692816|2021-12-13|2022-01-14	P	F
hCoV-19/Peru/JUN-INS-11837/2021|EPI_ISL_8692816|2021-12-13|2022-01-14	P	F
hCoV-19/Peru/JUN-INS-11838/2021|EPI_ISL_8692817|2021-12-13|2022-01-14	P	F
hCoV-19/Peru/JUN-INS-11838/2021|EPI_ISL_8692817|2021-12-13|2022-01-14	P	F
hCoV-19/Peru/JUN-INS-11838/2021|EPI_ISL_8692817|2021-12-13|2022-01-14	P	F
hCoV-19/Peru/JUN-INS-11838/2021|EPI_ISL_8692817|2021-12-13|2022-01-14	P	F
hCoV-19/Peru/JUN-INS-11839/2021|EPI_ISL_8692818|2021-12-13|2022-01-14	P	F
hCoV-19/Peru/JUN-INS-11839/2021|EPI_ISL_8692818|2021-12-13|2022-01-14	P	F
hCoV-19/Peru/JUN-INS-11839/2021|EPI_ISL_8692818|2021-12-13|2022-01-14	P	F
hCoV-19/Peru/JUN-INS-11839/2021|EPI_ISL_8692818|2021-12-13|2022-01-14	P	F
hCoV-19/Peru/JUN-INS-11840/2021|EPI_ISL_8692819|2021-12-14|2022-01-14	P	F
hCoV-19/Peru/JUN-INS-11840/2021|EPI_ISL_8692819|2021-12-14|2022-01-14	P	F
hCoV-19/Peru/JUN-INS-11840/2021|EPI_ISL_8692819|2021-12-14|2022-01-14	P	F
hCoV-19/Peru/JUN-INS-11840/2021|EPI_ISL_8692819|2021-12-14|2022-01-14	P	F
hCoV-19/Peru/JUN-INS-11857/2021|EPI_ISL_8692836|2021-12-11|2022-01-14	P	F
hCoV-19/Peru/JUN-INS-11857/2021|EPI_ISL_8692836|2021-12-11|2022-01-14	P	F
hCoV-19/Peru/JUN-INS-11857/2021|EPI_ISL_8692836|2021-12-11|2022-01-14	P	F
hCoV-19/Peru/JUN-INS-11857/2021|EPI_ISL_8692836|2021-12-11|2022-01-14	P	F
hCoV-19/Peru/JUN-INS-12620/2021|EPI_ISL_8882536|2021-12-20|2022-01-20	P	F
hCoV-19/Peru/JUN-INS-12629/2021|EPI_ISL_8882545|2021-12-16|2022-01-20	P	F
hCoV-19/Peru/JUN-INS-12630/2021|EPI_ISL_8882546|2021-12-21|2022-01-20	P	F
hCoV-19/Peru/JUN-INS-12634/2021|EPI_ISL_8882550|2021-12-19|2022-01-20	P	F
hCoV-19/Peru/JUN-INS-12701/2021|EPI_ISL_8882616|2021-12-14|2022-01-20	P	F
hCoV-19/Peru/LIM-INS-11347/2021|EPI_ISL_8716148|2021-12-13|2022-01-14	P	P
hCoV-19/Peru/LIM-INS-11347/2021|EPI_ISL_8716148|2021-12-13|2022-01-14	P	P
hCoV-19/Peru/LIM-INS-11347/2021|EPI_ISL_8716148|2021-12-13|2022-01-14	P	P
hCoV-19/Peru/LIM-INS-11347/2021|EPI_ISL_8716148|2021-12-13|2022-01-14	P	P
hCoV-19/Peru/PAS-INS-11832/2021|EPI_ISL_8692811|2021-12-07|2022-01-14	P	F
hCoV-19/Peru/PAS-INS-11832/2021|EPI_ISL_8692811|2021-12-07|2022-01-14	P	F
hCoV-19/Peru/PAS-INS-11832/2021|EPI_ISL_8692811|2021-12-07|2022-01-14	P	F
hCoV-19/Peru/PAS-INS-11832/2021|EPI_ISL_8692811|2021-12-07|2022-01-14	P	F
hCoV-19/Poland/1948SNR21_wsserze/2021|EPI_ISL_8625082|2021-12-24|2022-01-12	P	P
hCoV-19/Senegal/11057248/2021|EPI_ISL_8526417|2021-07-06|2022-01-10	F	R
hCoV-19/Senegal/6941202/2021|EPI_ISL_8528026|2021-04-12|2022-01-10	F	R
hCoV-19/Senegal/6980913/2021|EPI_ISL_8528105|2021-04-20|2022-01-10	F	R
hCoV-19/Senegal/6986373/2021|EPI_ISL_8528127|2021-04-21|2022-01-10	F	R
hCoV-19/Senegal/7000021/2021|EPI_ISL_8528236|2021-05-03|2022-01-10	F	R
hCoV-19/Senegal/7920019/2021|EPI_ISL_8528343|2021-05-21|2022-01-10	F	R
hCoV-19/Serbia/371570_0410/2021|EPI_ISL_8748557|2021-10-04|2022-01-15	R	P
hCoV-19/Slovenia/17-114203-CE/2021|EPI_ISL_8855804|2021-11-19|2022-01-19	F	R
hCoV-19/Slovenia/563167/2021|EPI_ISL_9482762|2021-12-13|2022-02-03	F	R
hCoV-19/Switzerland/SZ-ETHZ-35509945/2021|EPI_ISL_8789981|2021-12-30|2022-01-17	R	P
hCoV-19/Switzerland/SZ-ETHZ-35509985/2021|EPI_ISL_8789978|2021-12-30|2022-01-17	R	P
hCoV-19/Thailand/COVPSU-00907/2021|EPI_ISL_8545165|2021-12-07|2022-01-10	R	P
hCoV-19/Thailand/COVPSU-00949/2021|EPI_ISL_8545033|2021-12-14|2022-01-10	R	F
hCoV-19/Thailand/DMSc-06368/2021|EPI_ISL_8840574|2021-12-30|2022-01-19	R	F
hCoV-19/USA/CA-CDC-ASC210588395/2022|EPI_ISL_9332596|2022-01-09|2022-01-31	R	R
hCoV-19/USA/CA-CDPH-3000012834/2021|EPI_ISL_8613057|2021-02-12|2022-01-12	F	P
hCoV-19/USA/CA-CDPH-3000016578/2021|EPI_ISL_8635158|2021-02-13|2022-01-12	F	P
hCoV-19/USA/CA-CDPH-3000016579/2021|EPI_ISL_8636242|2021-02-13|2022-01-12	F	P
hCoV-19/USA/CA-CDPH-7000001185/2021|EPI_ISL_9400670|2021-11-11|2022-02-02	R	P
hCoV-19/USA/CA-HLX-STM-0006142-A09/2021|EPI_ISL_9546551|2021-07-07|2022-02-04	R	P
hCoV-19/USA/CA-HLX-STM-0006244-F10/2021|EPI_ISL_9540828|2021-07-26|2022-02-04	R	F
hCoV-19/USA/CA-HLX-STM-0006256-D09/2021|EPI_ISL_9540893|2021-07-27|2022-02-04	R	F
hCoV-19/USA/CA-HLX-STM-0006282-E01/2021|EPI_ISL_9540050|2021-08-23|2022-02-04	R	P
hCoV-19/USA/CA-SEARCH-63032/2021|EPI_ISL_9263725|2021-12-14|2022-01-28	F	P
hCoV-19/USA/CA-SEARCH-63032/2021|EPI_ISL_9263725|2021-12-14|2022-01-28	F	P
hCoV-19/USA/CA-SEARCH-63032/2021|EPI_ISL_9263725|2021-12-14|2022-01-28	F	P
hCoV-19/USA/CA-SEARCH-63032/2021|EPI_ISL_9263725|2021-12-14|2022-01-28	F	P
hCoV-19/USA/NC-CORVASEQ-1086-644/2021|EPI_ISL_9234282|2021-12-12|2022-01-28	P	F
hCoV-19/USA/NC-CORVASEQ-1086-644/2021|EPI_ISL_9234282|2021-12-12|2022-01-28	P	F
hCoV-19/USA/NC-CORVASEQ-1086-644/2021|EPI_ISL_9234282|2021-12-12|2022-01-28	P	F
hCoV-19/USA/NC-CORVASEQ-1086-644/2021|EPI_ISL_9234282|2021-12-12|2022-01-28	P	F
hCoV-19/USA/NJ-NYGC-V1359-KYTM308/2021|EPI_ISL_8828614|2021-12-06|2022-01-19	R	R
hCoV-19/USA/NY-CDC-ASC210640694/2021|EPI_ISL_8552192|2021-12-23|2022-01-10	R	P
hCoV-19/USA/OK-CDC-LC0501045/2022|EPI_ISL_9472170|2022-01-18|2022-02-03	F	P
hCoV-19/USA/OR-TRACE-BENT-050821-1191/2021|EPI_ISL_8812964|2021-05-08|2022-01-18	F	F
hCoV-19/USA/OR-TRACE-BENT-050821-1191/2021|EPI_ISL_8812964|2021-05-08|2022-01-18	F	P
hCoV-19/USA/OR-TRACE-BENT-103021-1225/2021|EPI_ISL_8812961|2021-10-30|2022-01-18	R	R
hCoV-19/USA/OR-TRACE-BENT-103021-1225/2021|EPI_ISL_8812961|2021-10-30|2022-01-18	R	P
hCoV-19/USA/OR-TRACE-LINN-110321-1234/2021|EPI_ISL_8812966|2021-11-03|2022-01-18	P	P
hCoV-19/USA/OR-TRACE-LINN-110321-1234/2021|EPI_ISL_8812966|2021-11-03|2022-01-18	R	P
hCoV-19/USA/UT-UPHL-220129875558/2021|EPI_ISL_9344895|2021-12-23|2022-01-31	F	P
hCoV-19/Brazil/MS-FIOCRUZ-ILMD2202534/2021|EPI_ISL_9800151|2021-07-06|2022-02-11	F	R
hCoV-19/Costa_Rica/INC-1076/2021|EPI_ISL_3948502|2021-08-05|2021-09-06	R	P
hCoV-19/Costa_Rica/INC-1197/2021|EPI_ISL_4601215|2021-08-19|2021-09-29	R	P
hCoV-19/Costa_Rica/INC-2189-721594/2021|EPI_ISL_7775814|2021-11-30|2021-12-17	F	P
hCoV-19/Cote_d'Ivoire/BKE1548-bc83/2021|EPI_ISL_1367700|2021-01-11|2021-03-26	R	R
hCoV-19/Czech_Republic/NRL_18471/2021|EPI_ISL_8317570|2021-11-23|2022-01-03	R	P
hCoV-19/Czech_Republic/UKDD-ZUUL-D595/2021|EPI_ISL_6121504|2021-10-26|2021-11-10	R	P
hCoV-19/Denmark/DCGC-375872/2022|EPI_ISL_10095281|2022-02-11|2022-02-19	R	P
hCoV-19/El_Salvador/INC-LNSP-070/2021|EPI_ISL_8106928|2021-11-05|2021-12-27	R	P
hCoV-19/El_Salvador/INC-LNSP-083/2021|EPI_ISL_8106909|2021-11-10|2021-12-27	R	P
hCoV-19/El_Salvador/INC-LNSP-106/2021|EPI_ISL_8106915|2021-11-29|2021-12-27	F	R
hCoV-19/England/DHSC-CYBJFDS/2022|EPI_ISL_10440931|2022-01-01|2022-02-28	F	P
hCoV-19/England/QEUH-362BBC3/2022|EPI_ISL_9889367|2022-02-08|2022-02-15	R	P
hCoV-19/England/QEUH-362BBC3/2022|EPI_ISL_9889367|2022-02-08|2022-02-15_2	R	P
hCoV-19/Ghana/AA-NYGC-M109-RPBP634/2021|EPI_ISL_9702395|2021-02-15|2022-02-09	F	R
hCoV-19/Ghana/AA-NYGC-M3-RFXR826/2021|EPI_ISL_9702386|2021-02-09|2022-02-09	F	R
hCoV-19/Ghana/AA-NYGC-M324-SRSW680/2021|EPI_ISL_9702389|2021-02-24|2022-02-09	F	R
hCoV-19/Ghana/AA-NYGC-M410-TIKV874/2021|EPI_ISL_9702390|2021-03-01|2022-02-09	F	R
hCoV-19/Ghana/AA-NYGC-M423-TJDP957/2021|EPI_ISL_9702398|2021-03-01|2022-02-09	F	R
hCoV-19/Ghana/AA-NYGC-M568-TVBC618/2021|EPI_ISL_9702399|2021-03-09|2022-02-09	F	R
hCoV-19/Ghana/AA-NYGC-M598-UCOU384/2021|EPI_ISL_9702391|2021-03-12|2022-02-09	F	R
hCoV-19/Ghana/WACCBIP-GS570/2021|EPI_ISL_10438329|2021-03-19|2022-02-28	F	R
hCoV-19/India/KA-0902APPK024/2022|EPI_ISL_10065662|2022-02-07|2022-02-18	R	P
hCoV-19/India/MZ-INSACOG-1526100908539/2021|EPI_ISL_10123903|2021-12-23|2022-02-21	R	P
hCoV-19/India/MZ-INSACOG-1526100908540/2021|EPI_ISL_10123902|2021-12-23|2022-02-21	R	P
hCoV-19/India/MZ-INSACOG-1526100909022/2021|EPI_ISL_10123884|2021-12-24|2022-02-21	R	P
hCoV-19/India/MZ-INSACOG-1526100910324/2021|EPI_ISL_10005520|2021-12-27|2022-02-17	R	P
hCoV-19/Italy/LAZ-AMC-2112271770-DS/2021|EPI_ISL_10228680|2021-12-27|2022-02-22	R	P
hCoV-19/Northern_Ireland/NIRE-016c69/2021|EPI_ISL_10171243|2021-12-05|2022-02-21	P	R
hCoV-19/Northern_Ireland/PHEC-K306KC30/2021|EPI_ISL_2748726|2021|2021-06-30	R	F
hCoV-19/Puerto_Rico/PR-CDC-QDX31003801/2021|EPI_ISL_7237032|2021-11-12|2021-12-06	F	P
hCoV-19/Romania/B_500731/2022|EPI_ISL_9860941|2022-01-31|2022-02-14	P	R
hCoV-19/Scotland/QEUH-36EAA0F/2022|EPI_ISL_10423657|2022-02-14|2022-02-27	P	P
hCoV-19/Scotland/QEUH-36EAA0F/2022|EPI_ISL_10423657|2022-02-14|2022-02-27_2	P	P
hCoV-19/South_Africa/NICD-N14295/2021|EPI_ISL_4651914|2021-07-27|2021-10-01	F	R
hCoV-19/South_Korea/KDCA5693/2021|EPI_ISL_2967408|2021-06-20|2021-07-15	F	P
hCoV-19/South_Korea/KDCA7843/2021|EPI_ISL_3452224|2021-07-24|2021-08-17	R	F
hCoV-19/Sri_Lanka/aicbu2590/2021|EPI_ISL_7146443|2021-11-30|2021-12-04	F	P
hCoV-19/Sri_Lanka/aicbu3123/2021|EPI_ISL_8281484|2021-12-21|2022-01-01	F	P
hCoV-19/Sri_Lanka/aicbu3125/2021|EPI_ISL_8281486|2021-12-21|2022-01-01	F	P
hCoV-19/Sweden/21495817P/2022|EPI_ISL_10595733|2022-01-11|2022-03-02	R	P
hCoV-19/Sweden/21495817P/2022|EPI_ISL_10595733|2022-01-11|2022-03-02_2	R	P
hCoV-19/Switzerland/BE-IFIK-220214_os_86/2022|EPI_ISL_10087636|2022-02-07|2022-02-19	F	R
hCoV-19/Thailand/Chai_Nat_SEQ19972/2021|EPI_ISL_6594233|2021-10-28|2021-11-22	R	R
hCoV-19/Thailand/Chai_Nat_SEQ19973/2021|EPI_ISL_6594234|2021-10-28|2021-11-22	R	R
hCoV-19/Thailand/Chai_Nat_SEQ19977/2021|EPI_ISL_6594238|2021-10-29|2021-11-22	R	R
hCoV-19/Thailand/Chai_Nat_SEQ19980/2021|EPI_ISL_6594240|2021-11-02|2021-11-22	R	R
hCoV-19/Thailand/Chai_Nat_SEQ19981/2021|EPI_ISL_6594241|2021-11-03|2021-11-22	R	R
hCoV-19/Thailand/DMSc-06911/2022|EPI_ISL_9592934|2022-01-10|2022-02-06	R	R
hCoV-19/Thailand/DMSc-06931/2022|EPI_ISL_9592954|2022-01-12|2022-02-06	R	R
hCoV-19/Thailand/NIC_PLK_SEQ1732/2022|EPI_ISL_10124784|2022-01|2022-02-21	R	F
hCoV-19/United_Arab_Emirates/BTC-4506/2021|EPI_ISL_5143179|2021-01-10|2021-10-14	F	R
hCoV-19/United_Arab_Emirates/BTC-4760/2020|EPI_ISL_5143133|2020-12-26|2021-10-14	P	P
hCoV-19/USA/CA-CDC-ASC210823251/2022|EPI_ISL_10702592|2022-02-21|2022-03-04	F	R
hCoV-19/USA/CA-CDC-QDX33015365/2022|EPI_ISL_9629527|2022-01-18|2022-02-07	R	R
hCoV-19/USA/ID-CDC-ASC210700686/2022|EPI_ISL_10332188|2022-02-07|2022-02-25	R	P
hCoV-19/USA/MI-CDC-ASC210688603/2022|EPI_ISL_9951921|2022-01-30|2022-02-16	R	P
hCoV-19/USA/PA-CDC-LC0519099/2022|EPI_ISL_9965948|2022-01-30|2022-02-16	R	P
hCoV-19/USA/PA-CDC-LC0519591/2022|EPI_ISL_9961106|2022-01-27|2022-02-16	R	P
hCoV-19/USA/TX-CDC-ASC210682866/2022|EPI_ISL_9927310|2022-01-24|2022-02-15	F	P
hCoV-19/USA/TX-CDC-ASC210682866/2022|EPI_ISL_9927310|2022-01-24|2022-02-15_2	F	P
hCoV-19/USA/TX-CDC-QDX33163836/2022|EPI_ISL_9945181|2022-01-19|2022-02-16	F	P
hCoV-19/Bangladesh/icddrb-GAC2-081/2021|EPI_ISL_11324527|2021-08-11|2022-03-23	R	R
hCoV-19/Brazil/SP-NVBS11694GENOV828530654438/2021|EPI_ISL_10864735|2021-12-11|2022-03-09	R	P
hCoV-19/Brazil/SP-NVBS11712GENOV828523269106/2021|EPI_ISL_10864748|2021-12-09|2022-03-09	R	P
hCoV-19/Bulgaria/21BG-EU_012660_Pl121/2021|EPI_ISL_10859848|2021-11-28|2022-03-09	P	R
hCoV-19/Bulgaria/21BG-NC_011532_R19/2021|EPI_ISL_10858353|2021-11-02|2022-03-09	P	R
hCoV-19/Bulgaria/22BG-EU_015978_Pl149/2022|EPI_ISL_11733450|2022-01-17|2022-04-04	P	R
hCoV-19/Bulgaria/22BG-EU_015979_Pl149/2022|EPI_ISL_11733451|2022-01-18|2022-04-04	P	R
hCoV-19/Bulgaria/22BG-EU_016852_Pl158/2022|EPI_ISL_11734262|2022-01-24|2022-04-04	P	R
hCoV-19/Bulgaria/22BG-EU_016894_Pl159/2022|EPI_ISL_11734304|2022-01-24|2022-04-04	P	R
hCoV-19/Canada/QC-L00449454001/2022|EPI_ISL_11565733|2022-03-06|2022-03-30	R	P
hCoV-19/Czech_Republic/NRL_s1497/2022|EPI_ISL_11343499|2022-02-28|2022-03-24	R	P
hCoV-19/England/MILK-3AA0BC2/2022|EPI_ISL_11196990|2022-03-14|2022-03-20	R	R
hCoV-19/England/MILK-3AA0C29/2022|EPI_ISL_11196820|2022-03-14|2022-03-20	R	R
hCoV-19/England/MILK-3AA0C83/2022|EPI_ISL_11196927|2022-03-14|2022-03-20	R	R
hCoV-19/England/NORT-YNNEP8X/2022|EPI_ISL_11264611|2022|2022-03-22	F	R
hCoV-19/Germany/BY-RKI-I-674035/2022|EPI_ISL_11658264|2022-03-23|2022-04-01	R	F
hCoV-19/Germany/HB-RKI-I-607990/2022|EPI_ISL_10922300|2022-02-23|2022-03-11	R	P
hCoV-19/India/KA-SLS-SEQ-4281/2021|EPI_ISL_11736309|2021-09-02|2022-04-04	F	P
hCoV-19/Indonesia/JB-ITB-L85815/2022|EPI_ISL_11750301|2022-03-23|2022-04-04	P	R
hCoV-19/Italy/VEN-ULSS3GEN-7002193053_VE/2022|EPI_ISL_11370407|2022-03-10|2022-03-25	F	R
hCoV-19/Japan/IC-6314/2022|EPI_ISL_11725540|2022-03-11|2022-04-04	R	P
hCoV-19/Japan/IC-6316/2022|EPI_ISL_11725544|2022-03-11|2022-04-04	R	F
hCoV-19/Netherlands/ZH-RIVM-93889/2022|EPI_ISL_11659550|2022-03-16|2022-04-01	F	R
hCoV-19/Singapore/2730/2022|EPI_ISL_11260717|2022-03-12|2022-03-22	R	R
hCoV-19/USA/CA-CDC-ASC210731307/2022|EPI_ISL_11489874|2022-03-02|2022-03-28	R	R
hCoV-19/USA/CA-CDC-LC0562308/2022|EPI_ISL_11351517|2022-03-08|2022-03-24	R	R
hCoV-19/USA/CA-CDC-QDX34789786/2022|EPI_ISL_11498862|2022-03-12|2022-03-28	R	R
hCoV-19/USA/CA-CDC-STM-3PW5ET42V/2022|EPI_ISL_11174661|2022-03-01|2022-03-18	R	R
hCoV-19/USA/CA-CDC-STM-45SBEM24K/2022|EPI_ISL_11174718|2022-03-01|2022-03-18	R	R
hCoV-19/USA/CA-CDC-STM-B8FP46VW8/2022|EPI_ISL_11350200|2022-03-07|2022-03-24	R	R
hCoV-19/USA/CA-CDC-STM-PAARUXEMH/2022|EPI_ISL_11175210|2022-03-03|2022-03-18	R	R
hCoV-19/USA/CA-HLX-STM-HV8P7FGV7/2022|EPI_ISL_10791898|2022-02-22|2022-03-07	R	R
hCoV-19/USA/KY-GD_01947/2021|EPI_ISL_10723745|2021-12-17|2022-03-06	P	F
hCoV-19/USA/OH-CDC-QDX34246832/2022|EPI_ISL_11080478|2022-02-21|2022-03-16	R	P
hCoV-19/USA/OR-OHSU-213512430/2021|EPI_ISL_10729178|2021-11-11|2022-03-06	F	P
hCoV-19/USA/TN-CDC-ASC210847271/2022|EPI_ISL_11759358|2022-03-23|2022-04-04	R	R
hCoV-19/USA/TX-CDC-LC0552439/2022|EPI_ISL_10840155|2022-02-18|2022-03-08	R	P
hCoV-19/USA/WV-WVU-WV130077/2022|EPI_ISL_11164960|2022-01-30|2022-03-18	F	P
hCoV-19/Australia/NSW-ICPMR-23459/2022|EPI_ISL_12032988|2022-04-04|2022-04-13	F	R
hCoV-19/Bangladesh/BSMMU_Laila_122/2021|EPI_ISL_11915369|2021-07-07|2022-04-11	R	R
hCoV-19/England/LSPA-3D0279A/2022|EPI_ISL_11918975|2022-03-30|2022-04-11	R	R
hCoV-19/England/LSPA-3DE1281/2022|EPI_ISL_12514986|2022-04-28|2022-05-05	R	P
hCoV-19/England/LSPA-3DE148B/2022|EPI_ISL_12514969|2022-04-28|2022-05-05	R	P
hCoV-19/England/LSPA-3DE151F/2022|EPI_ISL_12514909|2022-04-28|2022-05-05	R	P
hCoV-19/England/LSPA-3DE2DCB/2022|EPI_ISL_12514561|2022-04-28|2022-05-05	R	P
hCoV-19/England/LSPA-3DE2F10/2022|EPI_ISL_12514716|2022-04-28|2022-05-05	R	P
hCoV-19/England/LSPA-3DE32BC/2022|EPI_ISL_12514522|2022-04-28|2022-05-05	R	P
hCoV-19/England/LSPA-3DE3313/2022|EPI_ISL_12514640|2022-04-28|2022-05-05	R	P
hCoV-19/England/QEUH-3DABC94/2022|EPI_ISL_12549098|2022-04-21|2022-05-06	R	R
hCoV-19/England/QEUH-3DE353B/2022|EPI_ISL_12514663|2022-04-28|2022-05-05	R	R
hCoV-19/Germany/BW-ChVir-LB-220414-5589/2022|EPI_ISL_12249064|2022-03-29|2022-04-25	F	R
hCoV-19/Hong_Kong/CM22000981/2022|EPI_ISL_12537855|2022-04-30|2022-05-05	R	P
hCoV-19/India/DL-ILBS-WGS4567/2022|EPI_ISL_12493128|2022-04-09|2022-05-04	R	F
hCoV-19/India/PY-8878_S98_R1_001/2021|EPI_ISL_11993988|2021-11-12|2022-04-12	F	P
hCoV-19/India/TN-6892_S524_R1_001/2021|EPI_ISL_12303543|2021-09-24|2022-04-26	F	P
hCoV-19/Israel/ICH-741209944/2022|EPI_ISL_11851468|2022-03-19|2022-04-07	F	R
hCoV-19/Japan/IC-6715/2022|EPI_ISL_11826497|2022-03-16|2022-04-07	R	F
hCoV-19/Japan/IC-6966/2022|EPI_ISL_11826749|2022-03-19|2022-04-07	R	F
hCoV-19/Japan/IC-7350/2022|EPI_ISL_12096983|2022-03-29|2022-04-18	R	F
hCoV-19/Japan/IC-7677/2022|EPI_ISL_12243139|2022-04-01|2022-04-25	R	F
hCoV-19/Japan/IC-7871/2022|EPI_ISL_12243333|2022-04-05|2022-04-25	R	R
hCoV-19/Japan/IC-8375/2022|EPI_ISL_12437890|2022-04-09|2022-05-02	R	P
hCoV-19/Japan/IC-8376/2022|EPI_ISL_12437891|2022-04-09|2022-05-02	R	P
hCoV-19/Northern_Ireland/NIRE-01bc03/2022|EPI_ISL_11956562|2022-03-21|2022-04-11	R	F
hCoV-19/Norway/16013/2022|EPI_ISL_12353112|2022-03-17|2022-04-28	R	P
hCoV-19/Norway/17936/2022|EPI_ISL_12439520|2022-03-30|2022-05-02	R	P
hCoV-19/Portugal/PT31609/2022|EPI_ISL_11941802|2022-03-29|2022-04-11	P	R
hCoV-19/Scotland/QEUH-3D4AB7C/2022|EPI_ISL_12124317|2022-04-11|2022-04-19	P	P
hCoV-19/Scotland/QEUH-3DA5140/2022|EPI_ISL_12337341|2022-04-21|2022-04-28	R	P
hCoV-19/Scotland/QEUH-3DC0AEA/2022|EPI_ISL_12548497|2022-04-25|2022-05-06	R	P
hCoV-19/Scotland/SCOT-11019/2022|EPI_ISL_12537555|2022-04-18|2022-05-05	R	P
hCoV-19/Singapore/3606/2022|EPI_ISL_11870808|2022-04-01|2022-04-08	R	P
hCoV-19/Singapore/3880/2022|EPI_ISL_12137191|2022-04-10|2022-04-19	R	P
hCoV-19/Singapore/4422/2022|EPI_ISL_12413812|2022-04-21|2022-04-29	R	P
hCoV-19/South_Korea/KDCA38790/2022|EPI_ISL_12414388|2022-04-06|2022-04-29	R	P
hCoV-19/Spain/CU-173289/2022|EPI_ISL_12438659|2022-03-24|2022-05-02	R	R
hCoV-19/Thailand/NIC_CRI_FRS939/2022|EPI_ISL_12140427|2022-03-10|2022-04-19	P	P
hCoV-19/USA/CA-CDC-QDX35776701/2022|EPI_ISL_12272414|2022-04-07|2022-04-25	R	P
hCoV-19/USA/CA-CDPH-2000009609/2020|EPI_ISL_12058843|2020-12-10|2022-04-14	F	P
hCoV-19/USA/CA-CDPH-2000056505/2021|EPI_ISL_12058044|2021-11-29|2022-04-14	R	P
hCoV-19/USA/CA-CDPH-500055806/2022|EPI_ISL_12295908|2022-03-19|2022-04-26	R	R
hCoV-19/USA/CA-HLX-STM-9EAWA88XB/2022|EPI_ISL_12234311|2022-03-25|2022-04-22	R	R
hCoV-19/USA/CO-CDPHE-2103109074/2021|EPI_ISL_12328455|2021-11-03|2022-04-27	R	R
hCoV-19/USA/NY-CDC-LC0584622/2022|EPI_ISL_12503915|2022-04-11|2022-05-04	R	P
hCoV-19/USA/NY-CDC-QDX35823736/2022|EPI_ISL_12273718|2022-04-10|2022-04-25	R	P
hCoV-19/USA/NY-CDC-QDX35868349/2022|EPI_ISL_12273526|2022-04-10|2022-04-25	R	P
hCoV-19/USA/PA-CDC-LC0578970/2022|EPI_ISL_12304851|2022-04-13|2022-04-26	R	R
hCoV-19/USA/PA-CDC-QDX35483893/2022|EPI_ISL_12117906|2022-03-29|2022-04-18	R	P
hCoV-19/USA/PA-CDC-STM-782KSW7NH/2022|EPI_ISL_12299661|2022-04-08|2022-04-26	R	R
hCoV-19/Vietnam/NHTD-OUCRU2311/2022|EPI_ISL_12252527|2022-03-03|2022-04-25	R	P
hCoV-19/Vietnam/NHTD-OUCRU2464/2022|EPI_ISL_12305093|2022-03-16|2022-04-26	R	P
hCoV-19/Yunnan/IVDC-564/2022|EPI_ISL_11873927|2022-02-17|2022-04-08	R	F
hCoV-19/Brazil/PR-FIOCRUZ-ICC716/2021|EPI_ISL_12840828|2021-12-21|2022-05-21	F	P
hCoV-19/Denmark/DCGC-516739/2022|EPI_ISL_12782214|2022-05-13|2022-05-19	F	P
hCoV-19/Denmark/DCGC-519358/2021	R	R
hCoV-19/England/LSPA-3DF28C7/2022|EPI_ISL_12606894|2022-05-03|2022-05-10	R	P
hCoV-19/England/LSPA-3DF67D5/2022|EPI_ISL_12606631|2022-05-03|2022-05-10	R	P
hCoV-19/England/LSPA-3DF685A/2022|EPI_ISL_12606574|2022-05-03|2022-05-10	R	P
hCoV-19/England/QEUH-3DABC94/2022|EPI_ISL_12549098|2022-04-21|2022-05-06	R	R
hCoV-19/France/NOR-HMN-22042210925/2022|EPI_ISL_12687663|2022-04-19|2022-05-13	F	P
hCoV-19/France/PAC-IHU-081179_Nova1/2022|EPI_ISL_13086148|2022-04-25|2022-06-02	R	P
hCoV-19/Germany/BY-RKI-I-795899/2022|EPI_ISL_12734951|2022-05-06|2022-05-17	R	R
hCoV-19/Germany/BY-RKI-I-809362/2022|EPI_ISL_12820632|2022-05-02|2022-05-20	R	R
hCoV-19/Germany/BY-RKI-I-831704/2022	R	R
hCoV-19/Hong_Kong/HK-HKPU-PUU010575676/2022|EPI_ISL_12810063|2022-04-30|2022-05-20	R	P
hCoV-19/India/AS-ICMR-MCL_21_12552_9068/2021|EPI_ISL_12906199|2021-09-01|2022-05-25	F	P
hCoV-19/India/AS-ICMR-MCL_21_12552_9068/2021|EPI_ISL_12906199|2021-09-01|2022-05-25	R	P
hCoV-19/India/AS-ICMR-MCL_21_12552_9068/2021|EPI_ISL_12906199|2021-09-01|2022-05-25	P	P
hCoV-19/India/AS-ICMR-MCL_21_12553_9069/2021|EPI_ISL_12906200|2021-08-30|2022-05-25	R	P
hCoV-19/India/AS-ICMR-MCL_21_12553_9069/2021|EPI_ISL_12906200|2021-08-30|2022-05-25	F	P
hCoV-19/India/AS-ICMR-MCL_21_12553_9069/2021|EPI_ISL_12906200|2021-08-30|2022-05-25	P	P
hCoV-19/India/AS-ICMR-MCL_21_12554_9070/2021|EPI_ISL_12906201|2021-09-01|2022-05-25	R	P
hCoV-19/India/AS-ICMR-MCL_21_12554_9070/2021|EPI_ISL_12906201|2021-09-01|2022-05-25	F	P
hCoV-19/India/AS-ICMR-MCL_21_12554_9070/2021|EPI_ISL_12906201|2021-09-01|2022-05-25	P	P
hCoV-19/India/AS-ICMR-MCL_22_2022_9860/2022|EPI_ISL_12906242|2022-01-11|2022-05-25	P	P
hCoV-19/India/AS-ICMR-MCL_22_2022_9860/2022|EPI_ISL_12906242|2022-01-11|2022-05-25	F	P
hCoV-19/India/AS-ICMR-MCL_22_2022_9860/2022|EPI_ISL_12906242|2022-01-11|2022-05-25	R	P
hCoV-19/India/CT-ICMR-MCL_22_3029_10194/2022|EPI_ISL_12906547|2022-01-25|2022-05-25	P	P
hCoV-19/India/CT-ICMR-MCL_22_3029_10194/2022|EPI_ISL_12906547|2022-01-25|2022-05-25	F	P
hCoV-19/India/CT-ICMR-MCL_22_3029_10194/2022|EPI_ISL_12906547|2022-01-25|2022-05-25	R	P
hCoV-19/Italy/EMR_AUSLRomagna_C051-22-10/2022|EPI_ISL_12918894|2022-05-19|2022-05-26	R	P
hCoV-19/Japan/IC-10432/2022|EPI_ISL_13027640|2022-05-16|2022-05-31	R	F
hCoV-19/Japan/IC-10433/2022|EPI_ISL_13027641|2022-05-16|2022-05-31	R	F
hCoV-19/Japan/IC-8668/2022|EPI_ISL_12578665|2022-04-18|2022-05-09	R	P
hCoV-19/Japan/IC-9015/2022|EPI_ISL_12724896|2022-04-26|2022-05-17	R	P
hCoV-19/Japan/PG-225223/2022|EPI_ISL_12945940|2022-03-28|2022-05-27	R	F
hCoV-19/Japan/PG-227760/2022|EPI_ISL_12951829|2022-03-30|2022-05-27	R	F
hCoV-19/Japan/PG-232277/2022|EPI_ISL_12938730|2022-04-09|2022-05-27	R	F
hCoV-19/Japan/PG-239491/2022|EPI_ISL_12940917|2022-04-28|2022-05-27	R	P
hCoV-19/Japan/TKYkbm18221/2022|EPI_ISL_12897832|2022-04-11|2022-05-25	R	R
hCoV-19/Japan/TKYkbm18528/2022|EPI_ISL_12902781|2022-04-11|2022-05-25	R	R
hCoV-19/Laos/LOMWRU-0012/2022|EPI_ISL_12982428|2022-03-03|2022-05-27	R	P
hCoV-19/Scotland/LSPA-3E0B7CD/2022|EPI_ISL_12723895|2022-05-09|2022-05-17	R	P
hCoV-19/Scotland/QEUH-3DC0AEA/2022|EPI_ISL_12548497|2022-04-25|2022-05-06	R	P
hCoV-19/Scotland/QEUH-3E1D69E/2022|EPI_ISL_12920584|2022-05-16|2022-05-26	R	P
hCoV-19/Scotland/SCOT-11828/2022|EPI_ISL_12709298|2022-04-19|2022-05-16	R	P
hCoV-19/Singapore/4512/2022|EPI_ISL_12645992|2022-04-27|2022-05-11	R	P
hCoV-19/Singapore/4994/2022|EPI_ISL_12689465|2022-05-05|2022-05-13	R	P
hCoV-19/South_Korea/KDCA42252/2022|EPI_ISL_12681773|2022-04-22|2022-05-13	F	R
hCoV-19/USA/CA-CDPH-3000042364/2021|EPI_ISL_12977557|2021-03-25|2022-05-28	F	P
hCoV-19/USA/CA-HLX-STM-9WWA26QSU/2022|EPI_ISL_13082764|2022-05-10|2022-06-02	F	P
hCoV-19/USA/GA-EHC-2637M/2021|EPI_ISL_13105763|2021-10-04|2022-06-05	R	R
hCoV-19/USA/MA-Broad-CRSP_QZUPIQKH2C6CAQBK/2022|EPI_ISL_12790996|2022-05-05|2022-05-19	F	P
hCoV-19/USA/NY-CDC-QDX36112033/2022|EPI_ISL_12596246|2022-04-18|2022-05-09	R	P
hCoV-19/USA/NY-SUNYQB-61210600316446/2022|EPI_ISL_13038980|2022-04-06|2022-05-31	R	P
hCoV-19/USA/OR-TRACE-LINN-112621-1433/2021|EPI_ISL_12934192|2021-11-26|2022-05-12	P	P
hCoV-19/USA/OR-TRACE-LINN-112621-1433/2021|EPI_ISL_12934192|2021-11-26|2022-05-12	P	F
hCoV-19/USA/OR-TRACE-LINN-121521-1271/2021|EPI_ISL_12658806|2021-12-15|2022-05-12	F	F
hCoV-19/USA/OR-TRACE-LINN-121521-1271/2021|EPI_ISL_12658806|2021-12-15|2022-05-12	R	F
hCoV-19/USA/RI-RISHL-E04069/2022|EPI_ISL_12709726|2022-04-11|2022-05-16	R	R
hCoV-19/Vietnam/BMH-300422-sample35/2022|EPI_ISL_13025756|2022-04-22|2022-05-31	R	F

## Sheet: critical in both targets
sequence	oligonucleotide of E target	oligonucleotide of RdRp target
hCoV-19/England/ALDP-A50DD3/2020|EPI_ISL_597644|2020-10-07	R	R
hCoV-19/England/ALDP-A6DA63/2020|EPI_ISL_607713|2020-10-14	R	R
OA995920	R	R
OB983503	R	R
hCoV-19/England/ALDP-1560E84/2021|EPI_ISL_2091607|2021-05-05|2021-05-14	R	R
hCoV-19/Nepal/S-86/2021|EPI_ISL_3184571|2021-07-07|2021-08-02	R	F
hCoV-19/Sweden/03_SE600_000199251316/2021|EPI_ISL_3299077|2021-04-15|2021-08-09	F	P
hCoV-19/Kuwait/KCCC-646-3518891/2021|EPI_ISL_2984230|2021-07-03|2021-07-17	P	R
hCoV-19/Peru/LIM-INS-9003/2021|EPI_ISL_6574030|2021-10-23|2021-11-20	P	F
hCoV-19/Peru/JUN-INS-9856/2021|EPI_ISL_6946012|2021-11-04|2021-12-01	P	F
hCoV-19/Peru/JUN-INS-9862/2021|EPI_ISL_6946010|2021-11-08|2021-12-01	P	F
hCoV-19/Peru/JUN-INS-9863/2021|EPI_ISL_6946009|2021-11-08|2021-12-01	P	F
hCoV-19/Peru/JUN-INS-9867/2021|EPI_ISL_6946013|2021-11-03|2021-12-01	P	F
hCoV-19/Peru/JUN-INS-9868/2021|EPI_ISL_6946011|2021-11-05|2021-12-01	P	F
hCoV-19/England/LSPA-2E419E6/2021|EPI_ISL_7839213|2021-12-09|2021-12-19	R	R
hCoV-19/Peru/JUN-INS-10598/2021|EPI_ISL_7846263|2021-11-17|2021-12-19	P	F
hCoV-19/Peru/JUN-INS-10599/2021|EPI_ISL_7846264|2021-11-17|2021-12-19	P	F
hCoV-19/Peru/UCA-INS-10385/2021|EPI_ISL_7846051|2021-11-16|2021-12-19	P	F
hCoV-19/Peru/PAS-INS-11039/2021|EPI_ISL_8143831|2021-11-25|2021-12-28	P	F
hCoV-19/Italy/CAM-90390292781/2022|EPI_ISL_9087738|2022-01-17|2022-01-25	P	R
hCoV-19/Peru/HUV-INS-12813/2021|EPI_ISL_9046284|2021-12-23|2022-01-25	P	F
hCoV-19/Peru/HUV-INS-12813/2021|EPI_ISL_9046284|2021-12-23|2022-01-25	P	F
hCoV-19/Peru/HUV-INS-12813/2021|EPI_ISL_9046284|2021-12-23|2022-01-25	P	F
hCoV-19/Peru/HUV-INS-12813/2021|EPI_ISL_9046284|2021-12-23|2022-01-25	P	F
hCoV-19/Peru/HUV-INS-12813/2021|EPI_ISL_9046284|2021-12-23|2022-01-25	P	F
hCoV-19/Peru/HUV-INS-12813/2021|EPI_ISL_9046284|2021-12-23|2022-01-25	P	F
hCoV-19/Peru/HUV-INS-12813/2021|EPI_ISL_9046284|2021-12-23|2022-01-25	P	F
hCoV-19/Peru/HUV-INS-12813/2021|EPI_ISL_9046284|2021-12-23|2022-01-25	P	F
hCoV-19/Peru/HUV-INS-12813/2021|EPI_ISL_9046284|2021-12-23|2022-01-25	P	F
hCoV-19/Peru/HUV-INS-12813/2021|EPI_ISL_9046284|2021-12-23|2022-01-25	P	F
hCoV-19/Peru/HUV-INS-12813/2021|EPI_ISL_9046284|2021-12-23|2022-01-25	P	F
hCoV-19/Peru/HUV-INS-12813/2021|EPI_ISL_9046284|2021-12-23|2022-01-25	P	F
hCoV-19/Peru/HUV-INS-12813/2021|EPI_ISL_9046284|2021-12-23|2022-01-25	P	F
hCoV-19/Peru/HUV-INS-12813/2021|EPI_ISL_9046284|2021-12-23|2022-01-25	P	F
hCoV-19/Peru/HUV-INS-12813/2021|EPI_ISL_9046284|2021-12-23|2022-01-25	P	F
hCoV-19/Peru/HUV-INS-12813/2021|EPI_ISL_9046284|2021-12-23|2022-01-25	P	F
hCoV-19/Peru/JUN-FPJ01650/2021|EPI_ISL_9413769|2021-11-18|2022-02-02	P	F
hCoV-19/Peru/JUN-INS-11818/2021|EPI_ISL_8692798|2021-12-04|2022-01-14	P	F
hCoV-19/Peru/JUN-INS-11818/2021|EPI_ISL_8692798|2021-12-04|2022-01-14	P	F
hCoV-19/Peru/JUN-INS-11818/2021|EPI_ISL_8692798|2021-12-04|2022-01-14	P	F
hCoV-19/Peru/JUN-INS-11818/2021|EPI_ISL_8692798|2021-12-04|2022-01-14	P	F
hCoV-19/Peru/JUN-INS-11818/2021|EPI_ISL_8692798|2021-12-04|2022-01-14	P	F
hCoV-19/Peru/JUN-INS-11818/2021|EPI_ISL_8692798|2021-12-04|2022-01-14	P	F
hCoV-19/Peru/JUN-INS-11818/2021|EPI_ISL_8692798|2021-12-04|2022-01-14	P	F
hCoV-19/Peru/JUN-INS-11818/2021|EPI_ISL_8692798|2021-12-04|2022-01-14	P	F
hCoV-19/Peru/JUN-INS-11818/2021|EPI_ISL_8692798|2021-12-04|2022-01-14	P	F
hCoV-19/Peru/JUN-INS-11818/2021|EPI_ISL_8692798|2021-12-04|2022-01-14	P	F
hCoV-19/Peru/JUN-INS-11818/2021|EPI_ISL_8692798|2021-12-04|2022-01-14	P	F
hCoV-19/Peru/JUN-INS-11818/2021|EPI_ISL_8692798|2021-12-04|2022-01-14	P	F
hCoV-19/Peru/JUN-INS-11818/2021|EPI_ISL_8692798|2021-12-04|2022-01-14	P	F
hCoV-19/Peru/JUN-INS-11818/2021|EPI_ISL_8692798|2021-12-04|2022-01-14	P	F
hCoV-19/Peru/JUN-INS-11818/2021|EPI_ISL_8692798|2021-12-04|2022-01-14	P	F
hCoV-19/Peru/JUN-INS-11818/2021|EPI_ISL_8692798|2021-12-04|2022-01-14	P	F
hCoV-19/Peru/JUN-INS-11837/2021|EPI_ISL_8692816|2021-12-13|2022-01-14	P	F
hCoV-19/Peru/JUN-INS-11837/2021|EPI_ISL_8692816|2021-12-13|2022-01-14	P	F
hCoV-19/Peru/JUN-INS-11837/2021|EPI_ISL_8692816|2021-12-13|2022-01-14	P	F
hCoV-19/Peru/JUN-INS-11837/2021|EPI_ISL_8692816|2021-12-13|2022-01-14	P	F
hCoV-19/Peru/JUN-INS-11837/2021|EPI_ISL_8692816|2021-12-13|2022-01-14	P	F
hCoV-19/Peru/JUN-INS-11837/2021|EPI_ISL_8692816|2021-12-13|2022-01-14	P	F
hCoV-19/Peru/JUN-INS-11837/2021|EPI_ISL_8692816|2021-12-13|2022-01-14	P	F
hCoV-19/Peru/JUN-INS-11837/2021|EPI_ISL_8692816|2021-12-13|2022-01-14	P	F
hCoV-19/Peru/JUN-INS-11837/2021|EPI_ISL_8692816|2021-12-13|2022-01-14	P	F
hCoV-19/Peru/JUN-INS-11837/2021|EPI_ISL_8692816|2021-12-13|2022-01-14	P	F
hCoV-19/Peru/JUN-INS-11837/2021|EPI_ISL_8692816|2021-12-13|2022-01-14	P	F
hCoV-19/Peru/JUN-INS-11837/2021|EPI_ISL_8692816|2021-12-13|2022-01-14	P	F
hCoV-19/Peru/JUN-INS-11837/2021|EPI_ISL_8692816|2021-12-13|2022-01-14	P	F
hCoV-19/Peru/JUN-INS-11837/2021|EPI_ISL_8692816|2021-12-13|2022-01-14	P	F
hCoV-19/Peru/JUN-INS-11837/2021|EPI_ISL_8692816|2021-12-13|2022-01-14	P	F
hCoV-19/Peru/JUN-INS-11837/2021|EPI_ISL_8692816|2021-12-13|2022-01-14	P	F
hCoV-19/Peru/JUN-INS-11838/2021|EPI_ISL_8692817|2021-12-13|2022-01-14	P	F
hCoV-19/Peru/JUN-INS-11838/2021|EPI_ISL_8692817|2021-12-13|2022-01-14	P	F
hCoV-19/Peru/JUN-INS-11838/2021|EPI_ISL_8692817|2021-12-13|2022-01-14	P	F
hCoV-19/Peru/JUN-INS-11838/2021|EPI_ISL_8692817|2021-12-13|2022-01-14	P	F
hCoV-19/Peru/JUN-INS-11838/2021|EPI_ISL_8692817|2021-12-13|2022-01-14	P	F
hCoV-19/Peru/JUN-INS-11838/2021|EPI_ISL_8692817|2021-12-13|2022-01-14	P	F
hCoV-19/Peru/JUN-INS-11838/2021|EPI_ISL_8692817|2021-12-13|2022-01-14	P	F
hCoV-19/Peru/JUN-INS-11838/2021|EPI_ISL_8692817|2021-12-13|2022-01-14	P	F
hCoV-19/Peru/JUN-INS-11838/2021|EPI_ISL_8692817|2021-12-13|2022-01-14	P	F
hCoV-19/Peru/JUN-INS-11838/2021|EPI_ISL_8692817|2021-12-13|2022-01-14	P	F
hCoV-19/Peru/JUN-INS-11838/2021|EPI_ISL_8692817|2021-12-13|2022-01-14	P	F
hCoV-19/Peru/JUN-INS-11838/2021|EPI_ISL_8692817|2021-12-13|2022-01-14	P	F
hCoV-19/Peru/JUN-INS-11838/2021|EPI_ISL_8692817|2021-12-13|2022-01-14	P	F
hCoV-19/Peru/JUN-INS-11838/2021|EPI_ISL_8692817|2021-12-13|2022-01-14	P	F
hCoV-19/Peru/JUN-INS-11838/2021|EPI_ISL_8692817|2021-12-13|2022-01-14	P	F
hCoV-19/Peru/JUN-INS-11838/2021|EPI_ISL_8692817|2021-12-13|2022-01-14	P	F
hCoV-19/Peru/JUN-INS-11839/2021|EPI_ISL_8692818|2021-12-13|2022-01-14	P	F
hCoV-19/Peru/JUN-INS-11839/2021|EPI_ISL_8692818|2021-12-13|2022-01-14	P	F
hCoV-19/Peru/JUN-INS-11839/2021|EPI_ISL_8692818|2021-12-13|2022-01-14	P	F
hCoV-19/Peru/JUN-INS-11839/2021|EPI_ISL_8692818|2021-12-13|2022-01-14	P	F
hCoV-19/Peru/JUN-INS-11839/2021|EPI_ISL_8692818|2021-12-13|2022-01-14	P	F
hCoV-19/Peru/JUN-INS-11839/2021|EPI_ISL_8692818|2021-12-13|2022-01-14	P	F
hCoV-19/Peru/JUN-INS-11839/2021|EPI_ISL_8692818|2021-12-13|2022-01-14	P	F
hCoV-19/Peru/JUN-INS-11839/2021|EPI_ISL_8692818|2021-12-13|2022-01-14	P	F
hCoV-19/Peru/JUN-INS-11839/2021|EPI_ISL_8692818|2021-12-13|2022-01-14	P	F
hCoV-19/Peru/JUN-INS-11839/2021|EPI_ISL_8692818|2021-12-13|2022-01-14	P	F
hCoV-19/Peru/JUN-INS-11839/2021|EPI_ISL_8692818|2021-12-13|2022-01-14	P	F
hCoV-19/Peru/JUN-INS-11839/2021|EPI_ISL_8692818|2021-12-13|2022-01-14	P	F
hCoV-19/Peru/JUN-INS-11839/2021|EPI_ISL_8692818|2021-12-13|2022-01-14	P	F
hCoV-19/Peru/JUN-INS-11839/2021|EPI_ISL_8692818|2021-12-13|2022-01-14	P	F
hCoV-19/Peru/JUN-INS-11839/2021|EPI_ISL_8692818|2021-12-13|2022-01-14	P	F
hCoV-19/Peru/JUN-INS-11839/2021|EPI_ISL_8692818|2021-12-13|2022-01-14	P	F
hCoV-19/Peru/JUN-INS-11840/2021|EPI_ISL_8692819|2021-12-14|2022-01-14	P	F
hCoV-19/Peru/JUN-INS-11840/2021|EPI_ISL_8692819|2021-12-14|2022-01-14	P	F
hCoV-19/Peru/JUN-INS-11840/2021|EPI_ISL_8692819|2021-12-14|2022-01-14	P	F
hCoV-19/Peru/JUN-INS-11840/2021|EPI_ISL_8692819|2021-12-14|2022-01-14	P	F
hCoV-19/Peru/JUN-INS-11840/2021|EPI_ISL_8692819|2021-12-14|2022-01-14	P	F
hCoV-19/Peru/JUN-INS-11840/2021|EPI_ISL_8692819|2021-12-14|2022-01-14	P	F
hCoV-19/Peru/JUN-INS-11840/2021|EPI_ISL_8692819|2021-12-14|2022-01-14	P	F
hCoV-19/Peru/JUN-INS-11840/2021|EPI_ISL_8692819|2021-12-14|2022-01-14	P	F
hCoV-19/Peru/JUN-INS-11840/2021|EPI_ISL_8692819|2021-12-14|2022-01-14	P	F
hCoV-19/Peru/JUN-INS-11840/2021|EPI_ISL_8692819|2021-12-14|2022-01-14	P	F
hCoV-19/Peru/JUN-INS-11840/2021|EPI_ISL_8692819|2021-12-14|2022-01-14	P	F
hCoV-19/Peru/JUN-INS-11840/2021|EPI_ISL_8692819|2021-12-14|2022-01-14	P	F
hCoV-19/Peru/JUN-INS-11840/2021|EPI_ISL_8692819|2021-12-14|2022-01-14	P	F
hCoV-19/Peru/JUN-INS-11840/2021|EPI_ISL_8692819|2021-12-14|2022-01-14	P	F
hCoV-19/Peru/JUN-INS-11840/2021|EPI_ISL_8692819|2021-12-14|2022-01-14	P	F
hCoV-19/Peru/JUN-INS-11840/2021|EPI_ISL_8692819|2021-12-14|2022-01-14	P	F
hCoV-19/Peru/JUN-INS-11857/2021|EPI_ISL_8692836|2021-12-11|2022-01-14	P	F
hCoV-19/Peru/JUN-INS-11857/2021|EPI_ISL_8692836|2021-12-11|2022-01-14	P	F
hCoV-19/Peru/JUN-INS-11857/2021|EPI_ISL_8692836|2021-12-11|2022-01-14	P	F
hCoV-19/Peru/JUN-INS-11857/2021|EPI_ISL_8692836|2021-12-11|2022-01-14	P	F
hCoV-19/Peru/JUN-INS-11857/2021|EPI_ISL_8692836|2021-12-11|2022-01-14	P	F
hCoV-19/Peru/JUN-INS-11857/2021|EPI_ISL_8692836|2021-12-11|2022-01-14	P	F
hCoV-19/Peru/JUN-INS-11857/2021|EPI_ISL_8692836|2021-12-11|2022-01-14	P	F
hCoV-19/Peru/JUN-INS-11857/2021|EPI_ISL_8692836|2021-12-11|2022-01-14	P	F
hCoV-19/Peru/JUN-INS-11857/2021|EPI_ISL_8692836|2021-12-11|2022-01-14	P	F
hCoV-19/Peru/JUN-INS-11857/2021|EPI_ISL_8692836|2021-12-11|2022-01-14	P	F
hCoV-19/Peru/JUN-INS-11857/2021|EPI_ISL_8692836|2021-12-11|2022-01-14	P	F
hCoV-19/Peru/JUN-INS-11857/2021|EPI_ISL_8692836|2021-12-11|2022-01-14	P	F
hCoV-19/Peru/JUN-INS-11857/2021|EPI_ISL_8692836|2021-12-11|2022-01-14	P	F
hCoV-19/Peru/JUN-INS-11857/2021|EPI_ISL_8692836|2021-12-11|2022-01-14	P	F
hCoV-19/Peru/JUN-INS-11857/2021|EPI_ISL_8692836|2021-12-11|2022-01-14	P	F
hCoV-19/Peru/JUN-INS-11857/2021|EPI_ISL_8692836|2021-12-11|2022-01-14	P	F
hCoV-19/Peru/JUN-INS-12620/2021|EPI_ISL_8882536|2021-12-20|2022-01-20	P	F
hCoV-19/Peru/JUN-INS-12629/2021|EPI_ISL_8882545|2021-12-16|2022-01-20	P	F
hCoV-19/Peru/JUN-INS-12630/2021|EPI_ISL_8882546|2021-12-21|2022-01-20	P	F
hCoV-19/Peru/JUN-INS-12634/2021|EPI_ISL_8882550|2021-12-19|2022-01-20	P	F
hCoV-19/Peru/JUN-INS-12701/2021|EPI_ISL_8882616|2021-12-14|2022-01-20	P	F
hCoV-19/Peru/PAS-INS-11832/2021|EPI_ISL_8692811|2021-12-07|2022-01-14	P	F
hCoV-19/Peru/PAS-INS-11832/2021|EPI_ISL_8692811|2021-12-07|2022-01-14	P	F
hCoV-19/Peru/PAS-INS-11832/2021|EPI_ISL_8692811|2021-12-07|2022-01-14	P	F
hCoV-19/Peru/PAS-INS-11832/2021|EPI_ISL_8692811|2021-12-07|2022-01-14	P	F
hCoV-19/Peru/PAS-INS-11832/2021|EPI_ISL_8692811|2021-12-07|2022-01-14	P	F
hCoV-19/Peru/PAS-INS-11832/2021|EPI_ISL_8692811|2021-12-07|2022-01-14	P	F
hCoV-19/Peru/PAS-INS-11832/2021|EPI_ISL_8692811|2021-12-07|2022-01-14	P	F
hCoV-19/Peru/PAS-INS-11832/2021|EPI_ISL_8692811|2021-12-07|2022-01-14	P	F
hCoV-19/Peru/PAS-INS-11832/2021|EPI_ISL_8692811|2021-12-07|2022-01-14	P	F
hCoV-19/Peru/PAS-INS-11832/2021|EPI_ISL_8692811|2021-12-07|2022-01-14	P	F
hCoV-19/Peru/PAS-INS-11832/2021|EPI_ISL_8692811|2021-12-07|2022-01-14	P	F
hCoV-19/Peru/PAS-INS-11832/2021|EPI_ISL_8692811|2021-12-07|2022-01-14	P	F
hCoV-19/Peru/PAS-INS-11832/2021|EPI_ISL_8692811|2021-12-07|2022-01-14	P	F
hCoV-19/Peru/PAS-INS-11832/2021|EPI_ISL_8692811|2021-12-07|2022-01-14	P	F
hCoV-19/Peru/PAS-INS-11832/2021|EPI_ISL_8692811|2021-12-07|2022-01-14	P	F
hCoV-19/Peru/PAS-INS-11832/2021|EPI_ISL_8692811|2021-12-07|2022-01-14	P	F
hCoV-19/England/MILK-3AA0BC2/2022|EPI_ISL_11196990|2022-03-14|2022-03-20	R	R
hCoV-19/England/MILK-3AA0C29/2022|EPI_ISL_11196820|2022-03-14|2022-03-20	R	R
hCoV-19/England/MILK-3AA0C83/2022|EPI_ISL_11196927|2022-03-14|2022-03-20	R	R
hCoV-19/USA/CA-CDC-ASC210731307/2022|EPI_ISL_11489874|2022-03-02|2022-03-28	R	R
hCoV-19/USA/CA-CDC-LC0562308/2022|EPI_ISL_11351517|2022-03-08|2022-03-24	R	R
hCoV-19/USA/CA-CDC-QDX34789786/2022|EPI_ISL_11498862|2022-03-12|2022-03-28	R	R
hCoV-19/USA/CA-CDC-STM-3PW5ET42V/2022|EPI_ISL_11174661|2022-03-01|2022-03-18	R	R
hCoV-19/USA/CA-CDC-STM-45SBEM24K/2022|EPI_ISL_11174718|2022-03-01|2022-03-18	R	R
hCoV-19/USA/CA-CDC-STM-B8FP46VW8/2022|EPI_ISL_11350200|2022-03-07|2022-03-24	R	R
hCoV-19/USA/CA-CDC-STM-PAARUXEMH/2022|EPI_ISL_11175210|2022-03-03|2022-03-18	R	R
hCoV-19/USA/CA-HLX-STM-HV8P7FGV7/2022|EPI_ISL_10791898|2022-02-22|2022-03-07	R	R
hCoV-19/USA/TN-CDC-ASC210847271/2022|EPI_ISL_11759358|2022-03-23|2022-04-04	R	R
hCoV-19/USA/TX-CDC-LC0552439/2022|EPI_ISL_10840155|2022-02-18|2022-03-08	R	P
hCoV-19/England/LSPA-3D0279A/2022|EPI_ISL_11918975|2022-03-30|2022-04-11	R	R
hCoV-19/USA/CA-CDC-QDX35776701/2022|EPI_ISL_12272414|2022-04-07|2022-04-25	R	P
hCoV-19/USA/CA-CDPH-500055806/2022|EPI_ISL_12295908|2022-03-19|2022-04-26	R	R
hCoV-19/USA/CA-HLX-STM-9EAWA88XB/2022|EPI_ISL_12234311|2022-03-25|2022-04-22	R	R
hCoV-19/USA/PA-CDC-LC0578970/2022|EPI_ISL_12304851|2022-04-13|2022-04-26	R	R
hCoV-19/USA/PA-CDC-STM-782KSW7NH/2022|EPI_ISL_12299661|2022-04-08|2022-04-26	R	R
